# Supplementary material for: Effects of childhood and adult height on later life cardiovascular disease risk estimated through Mendelian randomization
Source: Eur J Epidemiol. 2025 Mar 19;40(2):167–76. doi: 10.1007/s10654-025-01203-2 (PMC12018521; doi:10.1007/s10654-025-01203-2)
Supplement: Supplementary file 2 — Supplementary Material 2 [file 10654_2025_1203_MOESM2_ESM.xlsx]

## Sheet: S1 - Dataset characteristics
Supplementary Table 1: Characteristics of datasets analysed in this study using Mendelian randomization
Main exposures & outcomes
Trait/Disease outcome	Exposure/Outcome	Source	Sample size	ncases	ncontrols	Pubmed ID
Childhood height	Exposure	UK Biobank	454023	-	-	-
Adult height	Exposure	UK Biobank	454023	-	-	-
Coronary artery disease	Outcome	CARDIoGRAMplusC4D	184305	60801	123504	26343387
Stroke	Outcome	MEGASTROKE	446696	40585	406111	29531354
Peripheral artery disease	Outcome	van Zuydam et al	461634	12086	449548	34601942
Atrial Fibrillation	Outcome	Nielsen et al	1030836	60620	970216	30061737
Thoracic aortic aneurysm	Outcome	FinnGen	325220	7321	317899	36829046
Sensitivity analyses
Trait/Disease outcome	Exposure/Outcome	Source	Sample size	ncases	ncontrols	Pubmed ID
Ischemic stroke	Outcome	MEGASTROKE	440328	34217	406111	29531354
Ischemic stroke (cardioembolic)	Outcome	MEGASTROKE	413304	7193	406111	29531354
Ischemic stroke (small vessel)	Outcome	MEGASTROKE	198048	5386	192662	29531354
Ischemic stroke (large artery atherosclerosis)	Outcome	MEGASTROKE	410484	4373	406111	29531354
Hair colour	Outcome	Sanderson et al	455919	-	-	33570130
Thoracic aortic aneurysm and dissection	Outcome	MVP	461669	8626	453043	37308786
Atrial fibrillation	Outcome	MVP	613649	84513	529136	37425708

## Sheet: S2 - Childhood height
Supplementary Table 2: Genetic instruments for childhood height identified using the UK Biobank study
EA - effect allele, OA - other allele, EAF - effect allele frequency
SNP	CHR	POS	EA	OA	EAF	BETA	SE	P
rs149229890	1	2253864	G	T	0.988904	-0.0414668	0.00667376	5.2e-10
rs2172565	1	7973773	A	G	0.326341	-0.00827462	0.0014457	1e-08
rs11581328	1	8507773	G	A	0.789893	-0.0117714	0.00168631	2.9e-12
rs189842794	1	9352808	G	T	0.856093	-0.0157855	0.00196678	1e-15
rs12561781	1	9538654	G	C	0.648464	-0.0120625	0.0014464	7.4e-17
rs147613335	1	10284267	C	T	0.872093	-0.0127909	0.00202393	2.6e-10
rs12089366	1	11220187	C	T	0.775319	-0.0135262	0.00163327	1.2e-16
rs11800734	1	16960571	C	A	0.945498	-0.0244076	0.00430472	1.4e-08
rs2284746	1	17306675	C	G	0.478507	-0.0188894	0.001351	2e-44
rs7667	1	19718824	G	A	0.661584	0.0106722	0.00142901	8.1e-14
rs212521	1	21580345	T	C	0.398829	-0.0168586	0.00138192	3.1e-34
rs58670122	1	22492613	A	G	0.856901	0.0146959	0.00195493	5.6e-14
rs36041043	1	25363184	T	C	0.691878	-0.00804216	0.00146729	4.2e-08
rs61776597	1	26455273	T	A	0.828772	-0.0137662	0.0018024	2.2e-14
rs1149048	1	31198733	A	G	0.525037	0.00754462	0.00135308	2.5e-08
rs147197357	1	32332350	A	G	0.997343	0.0888403	0.0137543	1.1e-10
rs10914505	1	32393578	G	T	0.866677	-0.0172285	0.00198892	4.6e-18
rs12116935	1	36789546	A	G	0.613947	0.00815821	0.00138658	4e-09
rs61776719	1	38461319	C	A	0.446173	0.00902392	0.00135824	3.1e-11
rs12408033	1	40802350	A	G	0.82792	0.013188	0.00179249	1.9e-13
rs2885697	1	41544279	G	T	0.334769	0.0231386	0.00143112	8.5e-59
rs2782641	1	44013355	G	A	0.386493	0.0124961	0.00139352	3e-19
rs2275085	1	46085852	C	T	0.30135	0.00885077	0.00147464	1.9e-09
rs564914	1	47915233	A	T	0.587866	-0.00857813	0.00137667	4.6e-10
rs12095997	1	51391845	C	T	0.910544	-0.0219585	0.00236632	1.7e-20
rs563871150	1	52349477	G	C	0.92666	0.0157953	0.00286268	3.4e-08
rs1679971	1	53589801	A	G	0.803648	-0.010396	0.00170819	1.2e-09
rs1811666	1	54956262	C	G	0.914972	0.0180827	0.00246896	2.4e-13
rs706402	1	56632321	T	C	0.801927	-0.0117931	0.00169612	3.6e-12
rs2666504	1	62635081	T	C	0.564464	-0.00768488	0.00136703	1.9e-08
rs12402567	1	65948940	C	A	0.567826	0.00774012	0.00139731	3e-08
rs4655668	1	67510125	T	C	0.283777	-0.00928534	0.00150679	7.2e-10
rs6604866	1	74992546	G	C	0.434986	0.00969643	0.00136302	1.1e-12
rs12127822	1	76549556	G	A	0.759608	-0.00899603	0.00159589	1.7e-08
rs34517439	1	78450517	C	A	0.878194	-0.0255914	0.00209126	2e-34
rs448008	1	86810653	G	A	0.867155	-0.0125479	0.00199389	3.1e-10
rs12145922	1	89146234	C	A	0.442765	-0.0110219	0.0013584	4.9e-16
rs1556562	1	93034023	G	T	0.209776	-0.0114611	0.0016185	1.4e-12
rs10874665	1	103422643	T	C	0.751807	-0.0099363	0.00156496	2.2e-10
rs56186506	1	103725339	A	G	0.996765	-0.0681208	0.0122376	2.6e-08
rs583104	1	109821307	G	T	0.226915	0.00890912	0.00161261	3.3e-08
rs2273368	1	113063771	C	T	0.802598	0.0120671	0.00170079	1.3e-12
rs7534091	1	118864616	A	G	0.737585	0.025676	0.00153513	8.5e-63
rs188264330	1	119567788	T	C	0.707374	-0.00963626	0.00150029	1.3e-10
rs12129705	1	120191044	A	T	0.872716	0.0172655	0.00206458	6.1e-17
rs12071607	1	146760020	G	A	0.168905	-0.0129169	0.00189223	8.7e-12
rs11205303	1	149906413	T	C	0.593298	-0.0307286	0.00137715	2.8e-110
rs72700826	1	150535196	C	T	0.920824	-0.0136765	0.00250228	4.6e-08
rs6695344	1	151178491	G	A	0.367301	-0.0111944	0.00140618	1.7e-15
rs150107452	1	154979973	C	T	0.977203	-0.0317859	0.00469681	1.3e-11
rs141845046	1	154987704	C	T	0.978407	-0.0408379	0.00468317	2.8e-18
rs4657451	1	165492327	G	A	0.265941	0.00848827	0.00153459	3.2e-08
rs12723586	1	170658324	G	T	0.874046	-0.0113913	0.00204603	2.6e-08
rs2289635	1	172208620	G	A	0.787914	-0.0242185	0.00165293	1.3e-48
rs17369123	1	172355841	C	T	0.813313	-0.0144569	0.00173213	7e-17
rs9661519	1	176356342	T	A	0.784511	0.00899409	0.00164514	4.6e-08
rs1044252	1	176813774	T	C	0.566408	-0.0146787	0.00136448	5.5e-27
rs633715	1	177852580	T	C	0.78966	-0.0166513	0.00165829	1e-23
rs3795503	1	180905694	C	T	0.685544	-0.00817324	0.00145649	2e-08
rs789182	1	183527103	T	C	0.875316	0.0135705	0.00204518	3.2e-11
rs10911472	1	183908813	A	G	0.724697	-0.00904654	0.00151801	2.5e-09
rs10797937	1	184017131	A	G	0.65352	-0.0244446	0.00142003	2.1e-66
rs7553809	1	203770116	A	T	0.854315	-0.0112664	0.00191298	3.9e-09
rs823118	1	205723572	C	T	0.452315	0.0124948	0.00135687	3.3e-20
rs10863936	1	212237798	G	A	0.474598	0.010168	0.00135342	5.8e-14
rs11120327	1	214626397	G	A	0.603704	0.00793797	0.00137936	8.7e-09
rs17666876	1	217787170	C	T	0.978606	0.0279324	0.00466919	2.2e-09
rs2799098	1	218521609	G	A	0.17855	-0.00971183	0.00176162	3.5e-08
rs11466399	1	218591623	G	A	0.71295	-0.0193107	0.00149616	4.1e-38
rs12032649	1	219778959	T	G	0.611011	0.0106277	0.00138717	1.8e-14
rs10863578	1	221213997	G	C	0.330143	0.00986522	0.00144023	7.4e-12
rs885607	1	224631400	G	T	0.796161	0.0113368	0.00169745	2.4e-11
rs7540754	1	227850588	T	A	0.829286	0.0205769	0.00180329	3.7e-30
rs77824589	1	228107421	C	G	0.892215	0.0151074	0.00245087	7.1e-10
rs271738	1	234662890	G	A	0.619238	0.00978158	0.00139116	2e-12
rs12403167	1	235438335	T	C	0.655619	0.00785258	0.00142645	3.7e-08
rs6721594	2	305203	T	C	0.598316	-0.0108007	0.00138194	5.5e-15
rs77165542	2	430975	C	T	0.964475	0.041142	0.00369578	8.7e-29
rs12463617	2	629244	A	C	0.171943	-0.0249672	0.00179177	3.9e-44
rs11676545	2	4750321	G	T	0.436764	-0.00778754	0.0013687	1.3e-08
rs62118850	2	9565898	A	G	0.457746	-0.00851221	0.00139905	1.2e-09
rs6717452	2	10198113	C	A	0.435447	0.0107634	0.00136657	3.4e-15
rs72771625	2	10400557	A	T	0.906097	0.0186612	0.00233019	1.2e-15
rs75041836	2	12194834	G	A	0.832405	-0.0117638	0.00182544	1.2e-10
rs113386058	2	20143831	A	T	0.970988	0.0423421	0.0040877	3.8e-25
rs6733007	2	23888471	C	T	0.326094	-0.0150808	0.00144848	2.2e-25
rs13419385	2	23984781	A	C	0.889916	0.0122929	0.0021572	1.2e-08
rs11689727	2	25458100	C	A	0.668717	0.0195365	0.00143859	5.2e-42
rs10196664	2	25589466	A	G	0.86592	-0.0126975	0.00198408	1.6e-10
rs10199771	2	25921254	A	G	0.479731	0.0100377	0.00135294	1.2e-13
rs1260326	2	27730940	T	C	0.395503	-0.0132043	0.00138073	1.1e-21
rs113379603	2	28822902	G	A	0.726651	-0.00839649	0.00151814	3.2e-08
rs829594	2	30641218	C	T	0.879311	-0.011465	0.00208138	3.6e-08
rs6714546	2	33361425	A	G	0.290748	-0.0160808	0.00149259	4.6e-27
rs6743685	2	33389595	A	C	0.477556	-0.00839757	0.00135435	5.6e-10
rs10172196	2	36780549	G	A	0.6947	-0.0127365	0.00147169	5e-18
rs12151799	2	37767862	G	A	0.623829	-0.00797974	0.00140032	1.2e-08
rs17511102	2	37960613	A	T	0.910923	-0.0248997	0.00237613	1.1e-25
rs10202845	2	42575820	A	G	0.886823	0.0130128	0.00215641	1.6e-09
rs61552842	2	43584036	G	T	0.824435	-0.0174671	0.0017772	8.5e-23
rs7593987	2	44393532	A	G	0.191241	0.0181072	0.00172073	6.8e-26
rs343954	2	44999709	T	C	0.8283	-0.0101215	0.00180366	2e-08
rs6740539	2	47004788	G	T	0.685771	0.0141461	0.00146558	4.8e-22
rs2436770	2	47283902	A	G	0.791833	-0.00997998	0.00166775	2.2e-09
rs2007020	2	54904592	G	A	0.568857	0.0077197	0.0013705	1.8e-08
rs59985551	2	56106928	C	T	0.773993	0.0374693	0.0016147	4e-119
rs6737373	2	61498038	T	G	0.608972	-0.0101054	0.00138619	3.1e-13
rs11126216	2	69325804	A	G	0.74844	0.012551	0.00157063	1.3e-15
rs7585767	2	70338344	A	G	0.510299	0.0087744	0.00136793	1.4e-10
rs4852252	2	71539301	T	C	0.435777	0.0165753	0.0013635	5.3e-34
rs2303597	2	71780821	T	C	0.294162	0.00881904	0.00149193	3.4e-09
rs707718	2	72356449	G	T	0.814191	-0.0118657	0.00177636	2.4e-11
rs13003510	2	88941490	G	A	0.705571	-0.0122986	0.00148447	1.2e-16
rs3880147	2	90149679	G	A	0.981782	0.0341673	0.00525168	7.7e-11
rs544108734	2	92283771	T	C	0.981825	0.0421144	0.00582503	4.8e-13
rs191977771	2	95361534	T	A	0.971001	0.0321368	0.00442325	3.7e-13
rs76673267	2	96500857	A	G	0.97353	0.0360916	0.00454003	1.9e-15
rs114707893	2	97566051	C	T	0.975723	0.0446995	0.00439402	2.6e-24
rs79606404	2	98772061	G	A	0.986281	0.0382296	0.00681224	2e-08
rs66989638	2	106689736	G	A	0.87983	-0.0129066	0.00210363	8.5e-10
rs1439287	2	111871897	G	A	0.517144	-0.00747516	0.00135996	3.9e-08
rs1446245	2	114033150	G	A	0.435857	0.00826419	0.00136512	1.4e-09
rs2166898	2	121612659	G	A	0.831668	0.0165131	0.00180453	5.6e-20
rs35957276	2	137610101	A	G	0.761256	0.00864133	0.00158362	4.9e-08
rs13431255	2	142369074	G	A	0.780993	0.0104098	0.00163037	1.7e-10
rs2060199	2	166196681	T	A	0.445291	-0.00793191	0.00135759	5.1e-09
rs11902360	2	171768908	G	A	0.334976	-0.0114719	0.00143569	1.3e-15
rs13005615	2	172238433	A	G	0.734211	-0.0130013	0.00153685	2.7e-17
rs75127279	2	178545566	C	T	0.979438	-0.0329483	0.00475777	4.4e-12
rs17400325	2	178565913	T	C	0.958428	-0.0434733	0.00338445	9.2e-38
rs7585752	2	183240018	G	A	0.425799	0.00940511	0.00136629	5.8e-12
rs7607737	2	183728290	C	T	0.883115	-0.012651	0.00210677	1.9e-09
rs12693589	2	191832662	T	C	0.737433	-0.00939718	0.0015414	1.1e-09
rs12987656	2	199758093	C	T	0.777766	-0.0111012	0.00162505	8.4e-12
rs75871817	2	209500314	C	G	0.960308	0.0206492	0.00360701	1e-08
rs1250220	2	216320050	C	A	0.491676	0.00809374	0.0013572	2.5e-09
rs664878	2	216563188	T	C	0.197665	-0.0102342	0.00169895	1.7e-09
rs13430869	2	218146818	G	T	0.258141	-0.0101115	0.00154635	6.2e-11
rs2373061	2	218289247	G	T	0.316521	-0.011196	0.00145683	1.5e-14
rs934247	2	218598202	T	A	0.0260021	-0.0280247	0.00425581	4.5e-11
rs921968	2	219272294	G	T	0.413262	-0.0143163	0.00137165	1.7e-25
rs1521134	2	219995186	G	T	0.357562	-0.00988629	0.00141426	2.7e-12
rs76571983	2	223857533	C	T	0.940058	0.0171827	0.00285837	1.8e-09
rs12138	2	224866387	G	A	0.904193	-0.0131937	0.002292	8.6e-09
rs2629047	2	225047774	T	A	0.605957	0.0117055	0.00138344	2.6e-17
rs183587141	2	227368066	C	T	0.983667	0.0504798	0.00543637	1.6e-20
rs10202701	2	232328681	C	T	0.458366	-0.00998985	0.00136109	2.1e-13
rs73000817	2	232779155	G	A	0.803479	0.0159252	0.00170661	1e-20
rs74578127	2	232980015	A	T	0.974923	0.0279571	0.00445411	3.5e-10
rs2101435	2	233115158	C	G	0.721151	0.0194493	0.00150686	4.1e-38
rs283468	2	233658309	C	T	0.653186	0.0123246	0.00142015	4e-18
rs76375143	2	236522665	C	T	0.860291	0.0113722	0.00201223	1.6e-08
rs10207646	2	238473441	C	A	0.798972	-0.0095812	0.00168791	1.4e-08
rs521848	2	239321367	A	T	0.289315	0.00869514	0.00149036	5.4e-09
rs12473218	2	241842986	G	A	0.300351	-0.00834199	0.00149192	2.3e-08
rs59542139	2	242213649	T	C	0.620688	-0.0122602	0.00139296	1.3e-18
rs12695002	2	242503047	C	T	0.409474	0.0107246	0.00138674	1e-14
rs2270894	3	9975386	C	G	0.796771	0.0187898	0.0017467	5.5e-27
rs2276749	3	11643465	T	C	0.0475835	-0.0196945	0.0031803	5.9e-10
rs2016492	3	12634518	T	C	0.42107	0.00965874	0.00136993	1.8e-12
rs2597513	3	13555836	C	T	0.103698	0.0190608	0.0022201	9e-18
rs4684158	3	13809901	C	T	0.315295	0.00950341	0.00147982	1.3e-10
rs17039434	3	14400497	G	C	0.79979	0.0102905	0.00170529	1.6e-09
rs2362755	3	24716668	G	T	0.56386	0.00772166	0.00138144	2.3e-08
rs9873478	3	30078271	G	A	0.453563	-0.00794243	0.00136223	5.5e-09
rs9830029	3	33262129	G	A	0.61477	-0.0079729	0.00139473	1.1e-08
rs9826470	3	38019428	C	T	0.751079	-0.00891363	0.00157485	1.5e-08
rs7628617	3	41209963	C	T	0.489975	-0.00889527	0.00135519	5.2e-11
rs11711770	3	43066768	A	G	0.829162	0.0110134	0.00180123	9.7e-10
rs56273245	3	47314496	A	G	0.759042	0.0168116	0.00162521	4.4e-25
rs188551769	3	48723459	G	T	0.934214	-0.020299	0.00277895	2.8e-13
rs71326918	3	50174844	C	A	0.88667	-0.0134876	0.00214701	3.3e-10
rs648514	3	52467263	G	A	0.534146	-0.0086674	0.00135681	1.7e-10
rs2564924	3	53103155	C	T	0.442839	0.0125982	0.00136216	2.3e-20
rs556874	3	55507281	T	C	0.452267	0.00863134	0.00137601	3.5e-10
rs9820773	3	58096389	T	G	0.749557	-0.00952437	0.00156429	1.1e-09
rs28444975	3	61554410	T	C	0.580493	-0.014617	0.00136866	1.3e-26
rs4449312	3	62013123	T	C	0.490419	0.00809472	0.00135368	2.2e-09
rs9809116	3	72397279	A	G	0.591584	0.0187721	0.00138718	1e-41
rs62654842	3	86909183	T	C	0.372191	0.0120927	0.00140391	7.1e-18
rs7633464	3	98715823	G	A	0.521513	-0.0118554	0.00135467	2.1e-18
rs113663609	3	99924002	G	A	0.864925	-0.0119542	0.00198987	1.9e-09
rs2673701	3	120101338	G	A	0.710342	0.00913906	0.00149195	9e-10
rs28403550	3	122251838	C	A	0.841412	0.0119902	0.00185223	9.6e-11
rs6762578	3	128992047	G	A	0.221486	-0.0178164	0.00163671	1.4e-27
rs7621667	3	133786840	G	A	0.875033	-0.0117623	0.00205889	1.1e-08
rs6766897	3	134191303	C	A	0.323832	-0.0116783	0.00144977	7.9e-16
rs17365792	3	136497392	C	G	0.77675	0.0152755	0.00162648	5.9e-21
rs2871960	3	141121814	A	C	0.555221	-0.0342813	0.00136145	6.6e-140
rs114604528	3	142603865	A	T	0.652816	-0.00834788	0.00142678	4.9e-09
rs35855551	3	152110675	G	A	0.800543	0.00982813	0.0017018	7.7e-09
rs59865540	3	156863213	C	T	0.747369	0.0112916	0.00156146	4.8e-13
rs1210359	3	158007807	G	A	0.698601	-0.0102827	0.0014809	3.8e-12
rs1273886	3	169091253	A	G	0.595395	0.00801735	0.00138191	6.6e-09
rs7652177	3	171969077	C	G	0.495185	-0.0183658	0.00135425	6.8e-42
rs485554	3	172137343	G	C	0.684928	-0.0234822	0.00146232	5e-58
rs35637422	3	184009586	A	G	0.240291	0.0127566	0.00158579	8.7e-16
rs56065557	3	185354216	G	C	0.687978	0.00947983	0.0014659	1e-10
rs73175572	3	185490184	A	G	0.888228	-0.0331847	0.00217078	9.3e-53
rs61732778	3	187443314	G	A	0.928957	-0.0222818	0.00263137	2.5e-17
rs10937361	3	188359436	A	C	0.556272	-0.00882854	0.00136078	8.7e-11
rs9855788	3	190848369	A	G	0.850071	0.0124699	0.00189449	4.6e-11
rs111632154	4	1012300	T	C	0.952712	0.0215501	0.00322258	2.3e-11
rs11731421	4	1749160	G	A	0.66785	-0.0153343	0.00143998	1.8e-26
rs144351518	4	1893651	A	G	0.967313	0.0254856	0.00396363	1.3e-10
rs59950280	4	3452345	G	A	0.668093	0.0124492	0.00145745	1.3e-17
rs11722554	4	5016883	G	A	0.962077	0.0215612	0.00354955	1.2e-09
rs11721374	4	8599520	G	A	0.563265	0.0115761	0.00137182	3.2e-17
rs4590018	4	10475112	G	A	0.800501	0.0103385	0.0016902	9.6e-10
rs28783740	4	12911495	G	T	0.494809	0.0111001	0.00135621	2.7e-16
rs6857769	4	13252148	G	C	0.868885	-0.0128141	0.00201293	1.9e-10
rs35613046	4	18005966	A	G	0.840807	0.0361288	0.00184873	4.8e-85
rs1704155	4	40057909	T	C	0.115824	-0.0165816	0.00211754	4.9e-15
rs10031777	4	48498290	T	C	0.496901	-0.01031	0.00135537	2.8e-14
rs2102278	4	52818664	A	G	0.677418	-0.00839763	0.00145151	7.2e-09
rs13115570	4	56387392	T	G	0.691839	-0.0086351	0.00146647	3.9e-09
rs58408429	4	57769824	T	C	0.815137	-0.0182126	0.00174597	1.8e-25
rs111947229	4	73499488	T	C	0.474076	0.0163798	0.00135776	1.6e-33
rs7661369	4	82166066	G	A	0.695515	-0.019974	0.00147304	6.9e-42
rs7692359	4	83209346	T	C	0.785179	0.0114628	0.00164868	3.6e-12
rs61730641	4	87730980	C	T	0.983611	0.043018	0.00532914	6.9e-16
rs6845263	4	102276682	T	C	0.481782	-0.00806624	0.00135648	2.7e-09
rs1872701	4	102953681	T	G	0.397677	-0.0080392	0.0013877	6.9e-09
rs6824908	4	106046872	G	A	0.18666	-0.0134327	0.00178079	4.6e-14
rs17569215	4	109374762	G	A	0.707002	-0.00970518	0.00151442	1.5e-10
rs35658086	4	114892049	T	C	0.712657	-0.00938059	0.00150401	4.5e-10
rs3816243	4	120722060	G	C	0.681717	0.00835172	0.00145896	1e-08
rs6821305	4	122713863	A	C	0.600706	-0.0109759	0.00138317	2.1e-15
rs12500603	4	144442252	A	G	0.796957	-0.00958937	0.0016842	1.2e-08
rs7689420	4	145568352	T	C	0.168888	-0.04086	0.00180765	4e-113
rs142443815	4	145932421	G	A	0.972626	0.0395361	0.00416773	2.4e-21
rs78131250	4	146106901	T	C	0.954411	0.0249357	0.00325642	1.9e-14
rs7655915	4	149633468	C	T	0.797141	-0.0101259	0.00168453	1.8e-09
rs4479686	4	152399324	C	T	0.41579	0.0100627	0.00137506	2.5e-13
rs10015974	4	184196254	A	G	0.240784	-0.0135875	0.00158712	1.1e-17
rs1574220	5	314518	T	C	0.919087	-0.014804	0.00250785	3.6e-09
rs274668	5	6711630	C	T	0.324093	0.00843264	0.00144943	6e-09
rs10051435	5	31518573	G	A	0.485787	-0.00818883	0.00135413	1.5e-09
rs3792752	5	32768634	A	G	0.741625	-0.0187388	0.00154497	7.4e-34
rs1533015	5	32995603	A	C	0.433452	-0.0149827	0.00136736	6.1e-28
rs7705640	5	33482060	G	A	0.604084	0.00762082	0.00139826	5e-08
rs13158310	5	36789654	T	G	0.55496	0.0114055	0.00136851	7.8e-17
rs62360370	5	37814489	G	A	0.907425	-0.0142813	0.00233749	1e-09
rs1818782	5	39424628	A	C	0.343659	-0.0114782	0.00143322	1.2e-15
rs55681913	5	42687629	T	C	0.893766	-0.0201228	0.00222169	1.3e-19
rs6897117	5	54986775	T	C	0.300544	0.0159497	0.0014767	3.4e-27
rs252923	5	56205662	T	G	0.353978	-0.00868314	0.00141625	8.7e-10
rs116363204	5	58436835	A	G	0.944637	0.0162602	0.00295946	3.9e-08
rs116176947	5	64693608	G	A	0.95927	0.0240933	0.0035137	7e-12
rs62368976	5	64761334	C	T	0.851339	-0.0109332	0.00190245	9.1e-09
rs1388122	5	67100256	A	G	0.838957	-0.0160864	0.0018485	3.2e-18
rs695166	5	67604628	C	G	0.277348	-0.0127518	0.00151258	3.4e-17
rs34651	5	72144005	C	T	0.0812344	0.0207567	0.00249505	8.9e-17
rs1375502	5	72735544	C	T	0.330657	0.00825155	0.00145029	1.3e-08
rs72776432	5	77432807	C	T	0.767331	0.0164301	0.00160211	1.1e-24
rs7714474	5	88398648	A	C	0.614086	0.0156149	0.00138953	2.7e-29
rs4489092	5	90420644	G	T	0.371378	0.00938214	0.00141145	3e-11
rs13162665	5	95642519	T	G	0.686119	-0.0119728	0.00146285	2.7e-16
rs1027662	5	101933929	G	A	0.743805	-0.0106406	0.00155073	6.8e-12
rs113837779	5	108130075	C	T	0.773199	-0.0155806	0.00161842	6.1e-22
rs4705609	5	112077770	A	G	0.450219	0.00830964	0.0013611	1e-09
rs35535005	5	114992716	G	A	0.729219	-0.0131915	0.00152601	5.4e-18
rs13156484	5	122653399	G	A	0.528026	0.00890483	0.00136954	7.9e-11
rs7717604	5	123989617	C	T	0.656516	-0.008946	0.00142499	3.4e-10
rs72780278	5	126174945	T	C	0.913679	0.0133163	0.00241465	3.5e-08
rs78727187	5	127668685	G	T	0.993801	-0.0824273	0.00888104	1.7e-20
rs6866701	5	129069848	A	G	0.0759963	0.0243525	0.00255853	1.8e-21
rs4705885	5	130423559	G	A	0.627755	-0.0121649	0.00141215	7e-18
rs72793283	5	131566941	G	A	0.540424	-0.0185835	0.00136354	2.7e-42
rs31198	5	134372685	T	C	0.749051	0.0178002	0.00156005	3.7e-30
rs12517064	5	134532562	C	A	0.784861	-0.0106432	0.00165177	1.2e-10
rs33967909	5	137603293	G	A	0.784106	-0.0105622	0.00164561	1.4e-10
rs35779874	5	138869847	A	G	0.284993	0.013049	0.00150305	3.9e-18
rs174047	5	142623288	T	G	0.463483	-0.00895942	0.00136157	4.7e-11
rs4912945	5	143144557	A	T	0.576632	-0.0079719	0.00137747	7.2e-09
rs11741790	5	156759177	G	A	0.786372	0.0169838	0.00164958	7.4e-25
rs4282339	5	168256240	G	A	0.792575	0.0214895	0.00166617	4.6e-38
rs11955153	5	170864548	T	C	0.764305	0.0192231	0.00159723	2.3e-33
rs33852	5	171189571	A	G	0.676991	-0.0153924	0.00144735	2.1e-26
rs4868125	5	171281875	C	G	0.418572	-0.0181385	0.00139517	1.2e-38
rs148833559	5	172755066	C	A	0.998599	-0.157066	0.0180773	3.7e-18
rs7717113	5	172781401	A	G	0.75451	-0.00917348	0.00158421	7e-09
rs6885032	5	172983279	G	C	0.651539	0.0154792	0.0014218	1.3e-27
rs244711	5	176509193	C	T	0.314081	-0.024381	0.00156507	1e-54
rs3822593	5	178551299	T	G	0.415717	0.0122011	0.00137862	8.7e-19
rs7730585	5	179733440	T	C	0.392341	-0.0137686	0.00138811	3.4e-23
rs3778519	6	1771512	C	T	0.719766	0.00997574	0.00151454	4.5e-11
rs1570534	6	1901495	C	T	0.321801	-0.00998211	0.00144876	5.6e-12
rs11967438	6	6886326	C	T	0.202578	-0.0101152	0.0016799	1.7e-09
rs2326883	6	7192786	T	C	0.596337	0.00817597	0.00138083	3.2e-09
rs9392172	6	7723962	C	G	0.531353	-0.0222068	0.00135652	3.1e-60
rs553291419	6	7801145	A	G	0.833819	-0.0171108	0.00183469	1.1e-20
rs41271299	6	19839415	C	T	0.948739	-0.0544644	0.00306586	1.3e-70
rs212938	6	25522443	A	G	0.22788	-0.00892987	0.00161195	3e-08
rs806794	6	26200677	A	G	0.72642	0.0257864	0.00151596	6.9e-65
rs9368493	6	27228300	T	G	0.895792	0.0237612	0.00221105	6.1e-27
rs6914955	6	28908612	A	G	0.601221	0.0135906	0.00138	7e-23
rs3132129	6	30027860	A	G	0.0950062	0.0169306	0.00230404	2e-13
rs622871	6	31878495	A	G	0.309688	0.0187761	0.00145962	7.2e-38
rs72508454	6	32493908	T	A	0.656974	0.0107648	0.00174474	6.8e-10
rs210211	6	33566140	G	A	0.102543	-0.0144211	0.00223493	1.1e-10
rs192303379	6	34108102	G	A	0.993255	-0.0507468	0.00830213	9.8e-10
rs2780226	6	34199092	C	T	0.0896629	0.0437532	0.00236586	2.3e-76
rs186006155	6	34205823	A	G	0.988232	-0.0544466	0.00652172	6.9e-17
rs185658283	6	34403275	C	A	0.995111	-0.0587526	0.0101657	7.5e-09
rs9469833	6	34605620	T	C	0.859039	0.0137566	0.00204506	1.7e-11
rs4713844	6	35227832	T	C	0.142518	-0.022829	0.0019339	3.7e-32
rs77337047	6	35507052	G	C	0.978822	-0.0432702	0.00472662	5.5e-20
rs2504797	6	39847279	G	A	0.830354	0.0102795	0.00184651	2.6e-08
rs1319012	6	41852616	T	A	0.0741025	0.024089	0.00264533	8.5e-20
rs33966734	6	41903798	C	A	0.986366	0.0552521	0.00591032	8.9e-21
rs145629243	6	43307399	G	A	0.98713	-0.0351721	0.00600479	4.7e-09
rs1402599	6	44799657	A	G	0.271763	-0.0120442	0.00152258	2.6e-15
rs7745990	6	47488387	G	A	0.312808	-0.0109364	0.00145902	6.6e-14
rs9369981	6	50827330	C	T	0.897189	0.0177745	0.00222703	1.4e-15
rs852943	6	72163964	C	T	0.736459	-0.00874082	0.00153717	1.3e-08
rs12209223	6	76164589	C	A	0.898581	-0.0282171	0.00225162	5e-36
rs3805903	6	80975829	T	C	0.511669	0.0102857	0.00135462	3.1e-14
rs183857525	6	81206544	C	G	0.883361	-0.0219531	0.00215299	2.1e-24
rs4639293	6	81757092	T	C	0.799098	0.0144411	0.00168756	1.2e-17
rs194606	6	82531367	T	G	0.766617	0.0108245	0.00160314	1.5e-11
rs4434440	6	85419999	C	T	0.460143	0.0105588	0.00135658	7.1e-15
rs185848956	6	87812642	C	T	0.937778	0.0163277	0.00280641	6e-09
rs78677597	6	100610044	A	C	0.755545	-0.0109163	0.00157519	4.2e-12
rs314279	6	105402083	C	A	0.115535	0.0127509	0.00212062	1.8e-09
rs768023	6	108876002	G	A	0.373339	-0.0119771	0.00139824	1.1e-17
rs12529733	6	109654132	T	C	0.576995	0.0103642	0.00137722	5.3e-14
rs500348	6	116716593	T	A	0.471207	-0.00939928	0.00135691	4.3e-12
rs509067	6	117462040	T	C	0.416437	-0.00909218	0.00137556	3.8e-11
rs389663	6	117868051	T	C	0.323676	0.0122626	0.00144775	2.5e-17
rs4895799	6	126052729	C	T	0.414953	-0.0102467	0.00137768	1e-13
rs4895808	6	126781434	C	T	0.544259	-0.0302183	0.00135764	9.4e-110
rs9398927	6	130174941	G	A	0.8596	0.0114971	0.00195833	4.3e-09
rs7740107	6	130374461	T	A	0.263741	0.026555	0.00153415	4e-67
rs9321266	6	131316458	A	G	0.612842	-0.0135105	0.00139067	2.6e-22
rs498079	6	133562456	G	C	0.253435	-0.00873626	0.00155852	2.1e-08
rs62441849	6	139351193	A	C	0.853642	0.0113561	0.00194291	5.1e-09
rs1840095	6	141530955	C	T	0.751884	-0.00869007	0.00157481	3.4e-08
rs225744	6	142562417	T	C	0.23254	-0.0108564	0.00160113	1.2e-11
rs9496369	6	142724918	C	T	0.713992	0.0267734	0.00149679	1.5e-71
rs6902771	6	152157881	C	T	0.537059	-0.011482	0.00135487	2.4e-17
rs143465123	6	158894990	C	T	0.942431	0.0228431	0.00291323	4.5e-15
rs551032	6	160768860	T	C	0.543977	-0.0107465	0.00137643	5.8e-15
rs4709746	6	164133001	C	T	0.866132	-0.0132678	0.00199921	3.2e-11
rs991946	6	166329862	C	T	0.522955	0.0110029	0.00135542	4.8e-16
rs2763263	6	168814392	T	A	0.755449	0.0162791	0.00158583	1e-24
rs9455802	6	169365667	A	G	0.525634	0.00909002	0.0013562	2e-11
rs200442663	7	521934	A	T	0.136602	0.0137971	0.00237156	6e-09
rs58063923	7	1270738	C	T	0.91868	0.0161956	0.00247863	6.4e-11
rs7806521	7	1565185	A	G	0.473701	0.00838456	0.0013608	7.2e-10
rs798486	7	2803037	A	G	0.706002	0.0255693	0.00148771	3.3e-66
rs929926	7	6435845	C	G	0.869213	-0.0112862	0.00201236	2e-08
rs6463758	7	8117636	A	G	0.44366	-0.00873121	0.00136857	1.8e-10
rs76526869	7	19528697	G	A	0.975376	-0.0304482	0.00440721	4.9e-12
rs6944729	7	20421062	G	A	0.573857	0.0173519	0.00137454	1.6e-36
rs58201821	7	23510860	A	G	0.5837	0.0189071	0.00137929	9.1e-43
rs79197311	7	25806113	C	A	0.949359	-0.0245119	0.00347326	1.7e-12
rs11770186	7	25894232	G	A	0.803892	-0.0135225	0.00171073	2.7e-15
rs7801581	7	27223771	C	T	0.747068	-0.0108579	0.00158281	6.9e-12
rs849141	7	28185091	A	G	0.288608	0.0228528	0.00149521	9.8e-53
rs9691873	7	28730009	A	C	0.577812	0.0079388	0.00137958	8.7e-09
rs117701289	7	32907921	A	G	0.990112	-0.0537007	0.00708509	3.5e-14
rs315854	7	33916334	C	T	0.604379	0.00874581	0.00139045	3.2e-10
rs2685148	7	37999558	C	T	0.957381	0.0240333	0.00340559	1.7e-12
rs798862	7	40129324	T	A	0.912842	-0.0144815	0.00262274	3.4e-08
rs2908297	7	44193404	C	T	0.845256	0.0104617	0.00187278	2.3e-08
rs182817329	7	45353707	C	T	0.992462	-0.0485388	0.00823959	3.8e-09
rs2854746	7	45960645	G	C	0.59914	0.0132678	0.0013919	1.5e-21
rs17172639	7	46205163	G	A	0.890354	-0.0147531	0.00217681	1.2e-11
rs723149	7	46577056	A	G	0.437153	0.0126869	0.00136644	1.6e-20
rs7796557	7	49546584	A	G	0.588635	-0.00846947	0.00137565	7.4e-10
rs2715093	7	50733034	T	C	0.49208	0.00952917	0.00136235	2.7e-12
rs7793921	7	56120881	G	A	0.310767	-0.00867458	0.00146486	3.2e-09
rs202022064	7	64427810	A	G	0.446463	0.00743795	0.00136127	4.7e-08
rs6460269	7	65515964	G	C	0.667326	-0.00956939	0.0014363	2.7e-11
rs13221694	7	69544866	G	A	0.854051	0.012112	0.00192019	2.8e-10
rs12669267	7	73304636	C	T	0.866987	0.0151574	0.00202058	6.3e-14
rs42039	7	92244422	C	T	0.755641	-0.0324575	0.00157832	5.7e-94
rs2428952	7	93289689	G	A	0.488183	-0.0086921	0.0013579	1.5e-10
rs420257	7	94033112	C	T	0.315395	0.00804387	0.00146261	3.8e-08
rs1724299	7	96648811	A	G	0.777117	0.0101033	0.00162732	5.3e-10
rs545346432	7	102085751	T	G	0.907977	-0.0133236	0.00241369	3.4e-08
rs7794413	7	114192545	T	C	0.504962	0.007749	0.00136109	1.2e-08
rs66871562	7	120795371	A	G	0.613385	0.00908852	0.00139245	6.7e-11
rs7812210	7	134377266	G	C	0.601091	-0.0090728	0.00141099	1.3e-10
rs3812277	7	135067234	T	C	0.348943	-0.012422	0.0014234	2.6e-18
rs7797205	7	139914961	C	T	0.537847	0.00825657	0.00136199	1.3e-09
rs822530	7	148631555	A	T	0.20459	-0.0230337	0.00169074	2.9e-42
rs2373962	7	150680977	G	C	0.372808	-0.0136243	0.0014024	2.6e-22
rs438559	7	151043700	G	A	0.208575	-0.00959287	0.00167389	1e-08
rs76364830	8	13372120	G	A	0.93663	0.0270655	0.00280842	5.6e-22
rs10111211	8	23188355	A	G	0.229801	0.00962197	0.0016174	2.7e-09
rs73228208	8	23381769	G	A	0.774882	-0.0110734	0.00163306	1.2e-11
rs62501195	8	24041988	A	C	0.829151	0.0198897	0.00183077	1.7e-27
rs3750194	8	25258442	C	T	0.685979	0.00926632	0.00147161	3e-10
rs17055121	8	26170975	G	A	0.400091	-0.00839695	0.00138685	1.4e-09
rs6474233	8	40058640	A	G	0.585011	-0.00751522	0.00137749	4.9e-08
rs117291703	8	47945110	G	A	0.964539	-0.0214548	0.00374545	1e-08
rs7014106	8	49386030	C	T	0.755651	-0.0111272	0.00157755	1.7e-12
rs72656010	8	57122215	T	C	0.867921	0.0332299	0.00200929	1.9e-61
rs62515454	8	57191451	C	T	0.81806	-0.0230359	0.00176607	6.9e-39
rs58443249	8	57697066	C	A	0.712035	-0.0084167	0.00151655	2.9e-08
rs62504693	8	60561809	G	C	0.8676	-0.0156515	0.00200827	6.5e-15
rs1369229	8	69595848	G	A	0.935167	0.0164255	0.00275681	2.6e-09
rs7823971	8	72471728	C	A	0.802066	-0.00931273	0.00170464	4.7e-08
rs2925155	8	75886297	C	T	0.7388	0.0123107	0.00155754	2.7e-15
rs61729527	8	77761919	C	T	0.948139	0.0216691	0.00305999	1.4e-12
rs4735761	8	78097161	A	C	0.714363	-0.0319011	0.00150212	4.3e-100
rs111989292	8	79178234	T	C	0.960116	-0.0291123	0.00357155	3.6e-16
rs78565420	8	85703065	C	T	0.948077	-0.0175889	0.00311736	1.7e-08
rs1180626	8	116476393	G	A	0.223108	-0.0103636	0.00163368	2.2e-10
rs77249084	8	117572538	A	G	0.727875	-0.0102407	0.00153004	2.2e-11
rs1599473	8	120475358	G	T	0.756382	0.0136831	0.00158433	5.8e-18
rs10283100	8	120596023	A	G	0.0554146	-0.0182815	0.00296494	7e-10
rs56311349	8	121288882	A	G	0.823378	-0.0114404	0.00178164	1.4e-10
rs2833	8	123986649	A	G	0.556917	-0.0125113	0.00136742	5.7e-20
rs4870941	8	126498828	G	C	0.762181	0.0166213	0.0016148	7.6e-25
rs4551307	8	128599672	A	G	0.826983	0.0107967	0.00179354	1.7e-09
rs759651	8	129164288	T	C	0.762659	-0.00953675	0.00160156	2.6e-09
rs10808583	8	130718020	G	A	0.797119	0.0276872	0.00169002	2.5e-60
rs72720388	8	131044856	A	G	0.822233	-0.0124216	0.00177702	2.7e-12
rs4909605	8	135498161	G	C	0.630004	-0.00780235	0.00140556	2.8e-08
rs12541381	8	135649848	G	A	0.742733	0.0156212	0.00155073	7.2e-24
rs56251106	8	142374304	C	G	0.863298	-0.0115228	0.00197994	5.9e-09
rs11784417	8	145010752	C	T	0.601729	0.0142546	0.00138572	8.1e-25
rs7465822	9	7019698	A	T	0.891255	0.0158816	0.00220104	5.4e-13
rs10756792	9	16726119	C	T	0.257013	-0.010188	0.00155842	6.3e-11
rs34388457	9	18944492	A	G	0.375776	0.00775946	0.00140832	3.6e-08
rs1322045	9	35754500	G	A	0.341336	-0.00930406	0.00142975	7.6e-11
rs35307904	9	78511889	G	A	0.877575	0.0267171	0.0020807	9.7e-38
rs13290495	9	78731471	G	A	0.645785	-0.00798794	0.00142746	2.2e-08
rs2778373	9	86504508	A	G	0.70604	-0.00988979	0.00149944	4.2e-11
rs464845	9	89088530	G	A	0.495685	-0.0107627	0.00135643	2.1e-15
rs10780812	9	89827292	C	G	0.573986	-0.00986815	0.00137437	7e-13
rs11142207	9	90886728	A	C	0.436789	0.0112246	0.00146413	1.8e-14
rs6479363	9	94335200	T	C	0.714927	-0.00950385	0.00151179	3.2e-10
rs912260	9	95493279	C	G	0.435815	0.0120795	0.00136827	1.1e-18
rs112669216	9	96915247	T	G	0.962342	-0.0359327	0.00357011	7.9e-24
rs4744436	9	97831581	G	A	0.13624	-0.0135649	0.00199107	9.6e-12
rs357564	9	98209594	G	A	0.66171	0.0143102	0.00143286	1.7e-23
rs1984119	9	98368761	T	C	0.74444	0.0221508	0.00157292	4.9e-45
rs7870253	9	99231096	T	A	0.780187	-0.0178815	0.00164076	1.2e-27
rs12554172	9	100797597	G	A	0.779346	0.0124598	0.00164158	3.2e-14
rs989393	9	101743336	T	C	0.710134	0.00925072	0.00149704	6.4e-10
rs902144	9	109177571	G	C	0.519324	-0.00995613	0.00135739	2.2e-13
rs140917615	9	109306030	A	T	0.981587	0.0278951	0.00505832	3.5e-08
rs7854242	9	109649665	T	A	0.640723	-0.0142004	0.00142521	2.2e-23
rs1049927	9	113018755	T	C	0.859303	0.0112873	0.00195509	7.8e-09
rs1468758	9	113807082	C	T	0.751945	0.00991272	0.00156911	2.7e-10
rs12378054	9	118411240	T	C	0.915608	0.018649	0.00246124	3.5e-14
rs10983112	9	119115449	A	C	0.800902	0.0180825	0.00170321	2.5e-26
rs1885241	9	119355134	A	G	0.0887521	0.0185341	0.00238432	7.6e-15
rs4836829	9	123482747	C	T	0.305095	0.0104073	0.0014739	1.7e-12
rs369508364	9	125696599	C	T	0.992414	0.0588012	0.00823988	9.6e-13
rs1147368	9	132234915	T	C	0.513515	0.00893309	0.00135741	4.7e-11
rs7040344	9	133452158	C	T	0.648659	0.0122946	0.00142953	7.9e-18
rs3205136	9	136126631	C	A	0.904533	-0.014029	0.00233881	2e-09
rs36094334	9	139140538	G	C	0.339447	0.0161606	0.00145756	1.4e-28
rs7851507	9	139328722	G	T	0.573668	-0.0104663	0.00137026	2.2e-14
rs12570182	10	2669310	T	C	0.483811	0.00841223	0.00136306	6.8e-10
rs7089710	10	11926444	A	G	0.399217	0.00785875	0.00138748	1.5e-08
rs35954730	10	12943111	G	A	0.710437	0.015273	0.00150131	2.6e-24
rs12358270	10	23753254	A	T	0.724686	-0.010938	0.00152205	6.7e-13
rs67701082	10	28943101	G	A	0.689994	0.00883017	0.00147136	2e-09
rs7092470	10	29491325	C	T	0.764406	-0.00909895	0.00166626	4.7e-08
rs4749615	10	31091193	T	C	0.450351	0.00839144	0.00136875	8.7e-10
rs149650139	10	48681065	T	C	0.975194	0.02545	0.0043959	7.1e-09
rs2339686	10	52766038	G	A	0.73827	0.0106311	0.00154896	6.7e-12
rs61849823	10	53290991	T	C	0.836002	-0.0186665	0.00184734	5.3e-24
rs1171614	10	61469538	T	C	0.230978	0.00913752	0.00161245	1.5e-08
rs7073658	10	62175024	T	G	0.392076	-0.00948859	0.0013941	1e-11
rs4245596	10	63725862	G	A	0.428067	0.00763015	0.00137363	2.8e-08
rs7916821	10	69933969	G	A	0.505863	-0.0126528	0.00135614	1.1e-20
rs17462632	10	70513217	G	A	0.932857	0.0175553	0.00271644	1e-10
rs1668156	10	73858549	T	C	0.587087	0.00890728	0.00137846	1e-10
rs67607593	10	79649050	A	G	0.679484	0.0106422	0.00149454	1.1e-12
rs780151	10	80931481	G	A	0.576421	0.0106934	0.0013751	7.5e-15
rs1013495	10	81140253	C	T	0.542857	0.0146626	0.00136283	5.4e-27
rs373625374	10	88666196	G	T	0.660145	0.0094931	0.00146635	9.5e-11
rs13675	10	93043858	T	C	0.784605	-0.0120899	0.0016518	2.5e-13
rs11187080	10	94343565	T	C	0.516262	0.00897977	0.00135677	3.6e-11
rs7073150	10	98750650	C	G	0.894704	-0.0135887	0.00221284	8.2e-10
rs2902406	10	102660281	G	C	0.568516	-0.0190464	0.00137136	7.4e-44
rs11191312	10	104278601	T	C	0.647959	0.0131262	0.00141976	2.3e-20
rs7920154	10	105514473	C	A	0.888205	-0.0150257	0.00215085	2.8e-12
rs4751671	10	116138744	G	A	0.469269	-0.00859257	0.0013695	3.5e-10
rs11198820	10	120961043	G	C	0.89629	-0.0125564	0.00223281	1.9e-08
rs291979	10	121129797	G	A	0.771111	-0.0131107	0.00161526	4.8e-16
rs1045216	10	124189197	A	G	0.409607	-0.0122904	0.00137897	5e-19
rs11245343	10	126415795	T	C	0.688295	-0.0110653	0.00147313	5.8e-14
rs10829605	10	131344413	C	T	0.385033	-0.00974066	0.00139374	2.8e-12
rs113476683	11	1639381	G	T	0.885463	0.011929	0.00213609	2.3e-08
rs217251	11	1992327	C	T	0.849218	-0.0129949	0.0018969	7.4e-12
rs7107076	11	2094303	C	T	0.741068	0.00866371	0.00155049	2.3e-08
rs35506085	11	2165576	G	A	0.814993	0.0152982	0.00176031	3.6e-18
rs72844278	11	2791597	C	T	0.961177	-0.0225337	0.00359743	3.8e-10
rs143840904	11	2813322	C	T	0.980238	0.0716936	0.00503352	4.9e-46
rs2168101	11	8255408	C	A	0.690458	0.0101766	0.00151143	1.7e-11
rs1989293	11	9466274	T	C	0.495566	-0.00861084	0.00136018	2.4e-10
rs6485989	11	12695171	C	T	0.534402	-0.0114079	0.00136165	5.4e-17
rs190953036	11	14643407	T	C	0.997617	-0.0789759	0.0140136	1.7e-08
rs61885960	11	14819828	T	A	0.945829	-0.0257279	0.00303243	2.2e-17
rs615358	11	17210432	T	C	0.487009	-0.011103	0.00135943	3.2e-16
rs10832963	11	18664241	T	G	0.255771	0.00939	0.00155812	1.7e-09
rs12788184	11	28389866	A	G	0.54297	0.0114465	0.001364	4.8e-17
rs11031037	11	30311964	G	C	0.726732	0.0103803	0.0015204	8.6e-12
rs6484787	11	35489891	G	A	0.351568	-0.00864773	0.0014234	1.2e-09
rs7936836	11	43633645	C	A	0.58233	0.0105576	0.00137969	2e-14
rs7121662	11	47449913	T	C	0.713603	-0.012531	0.00150015	6.6e-17
rs11040429	11	49585779	G	A	0.44308	0.0102229	0.00149852	9e-12
rs12362717	11	54860922	C	T	0.836237	0.0108832	0.0018572	4.6e-09
rs10896138	11	56003589	G	A	0.793985	-0.00937649	0.00167644	2.2e-08
rs472224	11	65018728	T	G	0.75514	-0.00946356	0.00166737	1.4e-08
rs71455793	11	65715204	G	A	0.954426	0.0356407	0.00325176	5.9e-28
rs56088284	11	66899619	A	G	0.917234	0.0499398	0.00246138	1.6e-91
rs75202638	11	68210421	C	T	0.844466	0.0156343	0.00187745	8.3e-17
rs113875379	11	69279570	A	C	0.964902	-0.0256602	0.00377335	1e-11
rs902875	11	69860399	G	A	0.283362	-0.00954509	0.00153764	5.4e-10
rs74236654	11	71931178	C	T	0.989369	0.0379259	0.00662648	1e-08
rs457556	11	72346850	A	G	0.326533	0.0100291	0.00145172	4.9e-12
rs606452	11	75276178	A	C	0.140117	0.0251724	0.00195226	4.9e-38
rs11607789	11	85526151	C	T	0.738059	0.0109451	0.00154964	1.6e-12
rs11018921	11	89953315	T	C	0.773733	-0.00965446	0.00162502	2.8e-09
rs34508481	11	92576027	G	A	0.603246	0.00853147	0.00138786	7.9e-10
rs2305013	11	120340060	A	T	0.94971	0.0218094	0.00310346	2.1e-12
rs3851111	11	126083218	G	T	0.689941	0.00964018	0.00146436	4.6e-11
rs10893812	11	127932610	G	C	0.813863	0.0128122	0.00176581	4e-13
rs6590343	11	128500215	A	G	0.496748	-0.00791348	0.00135647	5.4e-09
rs617954	11	128687796	A	G	0.668087	0.0112773	0.00144025	4.9e-15
rs570680	12	330315	T	G	0.535424	0.00785595	0.00141235	2.7e-08
rs11612228	12	576984	C	T	0.660733	-0.0137362	0.0014368	1.2e-21
rs76895963	12	4384844	T	G	0.979275	-0.0790676	0.00524133	2e-51
rs116979198	12	6611613	A	G	0.93782	0.0157414	0.00284596	3.2e-08
rs2724616	12	11870768	A	G	0.354904	0.0236832	0.001418	1.3e-62
rs2855749	12	12046429	A	G	0.697373	0.0106995	0.00147315	3.8e-13
rs7969505	12	12827900	G	C	0.885907	0.0129374	0.00214655	1.7e-09
rs11055215	12	13202294	A	G	0.419001	-0.00762482	0.00137566	3e-08
rs12424807	12	14397702	T	C	0.945012	-0.0171111	0.0029992	1.2e-08
rs2058789	12	14908319	C	T	0.623509	0.00918867	0.00140488	6.1e-11
rs17291047	12	20143098	G	A	0.761622	-0.0087783	0.00160066	4.2e-08
rs6487088	12	20588382	C	T	0.200385	-0.0156098	0.00172479	1.4e-19
rs7975353	12	20800541	T	C	0.794521	-0.0106524	0.00168611	2.7e-10
rs12818673	12	23997231	G	T	0.598487	0.0105713	0.00138303	2.1e-14
rs180958337	12	28168810	C	T	0.993805	-0.0779163	0.00892534	2.6e-18
rs11049667	12	28649875	A	G	0.692337	0.0207881	0.00147601	4.8e-45
rs1035606	12	29509450	C	T	0.714554	-0.013911	0.00150224	2e-20
rs4768123	12	46852093	G	A	0.299126	-0.00881545	0.00147832	2.5e-09
rs7132908	12	50263148	G	A	0.615497	-0.0110971	0.00139278	1.6e-15
rs11170395	12	53465260	A	G	0.913785	-0.0165574	0.00242805	9.2e-12
rs2277339	12	57146069	T	G	0.895936	0.0153889	0.00221849	4e-12
rs1678528	12	58052294	G	A	0.389762	-0.00815418	0.00141346	8e-09
rs11614580	12	59966623	G	A	0.689472	-0.00876046	0.00147411	2.8e-09
rs2279597	12	65110252	G	A	0.681355	0.00846206	0.00147807	1e-08
rs10878339	12	66239874	A	G	0.934448	0.0175036	0.0027373	1.6e-10
rs1351394	12	66351826	T	C	0.488262	0.0302126	0.00135477	3.6e-110
rs10878984	12	69828534	C	T	0.655184	-0.0149872	0.00143137	1.2e-25
rs12367868	12	70149576	A	G	0.838122	0.0109289	0.00184278	3e-09
rs74103241	12	77429776	T	A	0.191284	-0.0111636	0.00174743	1.7e-10
rs310796	12	77453226	G	T	0.319061	-0.0120347	0.00145725	1.5e-16
rs111481954	12	90006905	C	T	0.797963	0.0101044	0.00168676	2.1e-09
rs11107120	12	93985482	T	C	0.778893	-0.0178716	0.00163466	8e-28
rs34118426	12	94201279	A	G	0.695541	0.0135615	0.00147309	3.4e-20
rs7310697	12	94328224	A	G	0.768997	0.0106244	0.00161166	4.3e-11
rs61941671	12	97496089	T	C	0.842434	-0.0129292	0.0018631	3.9e-12
rs2372059	12	98519359	G	T	0.587453	-0.0093864	0.0013902	1.5e-11
rs117081218	12	102339359	G	A	0.963158	0.0323385	0.00370803	2.8e-18
rs189962335	12	102495257	A	G	0.992275	0.0677043	0.00781659	4.7e-18
rs79362151	12	102989266	A	G	0.930736	-0.0248722	0.00266607	1.1e-20
rs541902580	12	103051911	G	T	0.995938	-0.0631783	0.0110664	1.1e-08
rs79747671	12	103140344	C	T	0.89223	0.0154996	0.00218275	1.2e-12
rs117801489	12	104408832	T	C	0.982879	-0.0327391	0.00521779	3.5e-10
rs146109872	12	104446229	C	T	0.989223	-0.0370997	0.00666811	2.6e-08
rs7977765	12	107205390	A	G	0.762957	0.0129102	0.00159295	5.3e-16
rs35393419	12	109881809	C	T	0.74723	0.00954279	0.00156165	9.9e-10
rs7310615	12	111865049	C	G	0.482406	-0.0118513	0.00136363	3.6e-18
rs11066309	12	112883476	G	A	0.590933	0.00987705	0.00137889	7.9e-13
rs12810788	12	116196322	G	A	0.201867	-0.0165455	0.00172417	8.3e-22
rs1865787	12	116429689	A	G	0.814338	0.0133481	0.00174833	2.3e-14
rs76929617	12	120867798	A	G	0.961093	0.0373447	0.00350931	1.9e-26
rs4298983	12	121385479	C	T	0.03089	0.0226741	0.00399653	1.4e-08
rs187510923	12	121812522	C	T	0.989124	0.0438936	0.00664825	4e-11
rs11060802	12	122687007	T	G	0.667798	-0.0127372	0.0014425	1e-18
rs34341465	12	123729621	G	A	0.799152	-0.0206667	0.0016931	2.9e-34
rs1809889	12	124801226	T	C	0.269253	0.0172253	0.00152901	1.9e-29
rs7956581	12	132604195	C	T	0.839014	-0.012024	0.00184943	8e-11
rs61950149	13	21543502	T	C	0.883805	0.0152031	0.00216451	2.2e-12
rs9319377	13	28088100	A	C	0.782261	-0.0098535	0.00164763	2.2e-09
rs2239748	13	33101817	C	T	0.638977	-0.00976076	0.0014167	5.6e-12
rs9315784	13	41289166	G	A	0.707657	0.0122437	0.00150188	3.6e-16
rs9533031	13	42772717	G	T	0.424526	-0.012556	0.00137401	6.3e-20
rs4942562	13	47210710	G	A	0.317838	-0.00890372	0.00145825	1e-09
rs198607	13	48979167	T	C	0.732824	-0.0117545	0.00153646	2e-14
rs41284816	13	50655989	G	T	0.981039	-0.0670283	0.00508658	1.2e-39
rs12872671	13	51083518	G	A	0.847227	0.016187	0.00190845	2.2e-17
rs9540493	13	66205704	A	G	0.455014	0.00868101	0.00137143	2.5e-10
rs9601323	13	80700397	G	A	0.50326	-0.00757903	0.00135903	2.5e-08
rs7319148	13	85935398	G	A	0.402726	0.00808879	0.00139103	6.1e-09
rs4773625	13	92019760	G	C	0.400907	0.0150487	0.00138702	2e-27
rs10870597	13	114999636	A	G	0.764564	0.0148558	0.00160094	1.7e-20
rs4982404	14	21539684	C	T	0.458331	-0.0113438	0.00136774	1.1e-16
rs112460729	14	21906455	A	G	0.847984	-0.0145024	0.00189287	1.8e-14
rs17880989	14	23313633	G	A	0.974829	-0.029962	0.00433944	5e-12
rs17256211	14	23754580	A	G	0.35128	-0.0110926	0.00143009	8.7e-15
rs3181251	14	24805824	C	T	0.739705	-0.0166626	0.00154713	4.8e-27
rs12894198	14	35866615	T	C	0.630388	0.00812323	0.00141355	9.1e-09
rs10131337	14	37144516	C	T	0.75575	-0.011579	0.00158791	3.1e-13
rs112115087	14	60807865	T	G	0.6114	-0.0155883	0.00140548	1.4e-28
rs61995003	14	63864271	G	A	0.92438	0.0145497	0.00264218	3.7e-08
rs7146939	14	65583581	T	C	0.41767	-0.0137222	0.00138009	2.7e-23
rs10151387	14	68462457	T	C	0.813018	0.011477	0.00174083	4.3e-11
rs10141617	14	70416442	G	A	0.663624	-0.0123433	0.00144152	1.1e-17
rs1980413	14	73736323	G	C	0.818908	0.011904	0.001764	1.5e-11
rs862041	14	74986403	T	C	0.363264	-0.0170427	0.00141477	2e-33
rs10131894	14	75446879	C	G	0.446362	0.00822225	0.00137733	2.4e-09
rs3784004	14	76081664	A	T	0.265062	0.00879049	0.00154273	1.2e-08
rs11624726	14	77800815	C	T	0.671904	-0.00822582	0.00144817	1.3e-08
rs2430340	14	92337774	G	A	0.823519	-0.01312	0.00185522	1.5e-12
rs10151561	14	92430184	A	G	0.578619	0.0149854	0.00138067	1.9e-27
rs7156335	14	93406232	T	C	0.908675	-0.0171575	0.00237247	4.8e-13
rs28929474	14	94844947	C	T	0.980198	-0.0517916	0.00487823	2.5e-26
rs75741145	14	101202816	G	A	0.886888	0.0165621	0.00214753	1.2e-14
rs8006911	14	102975265	A	G	0.712301	0.00939936	0.00150178	3.9e-10
rs10459573	14	103925457	A	C	0.631247	0.0151061	0.00140643	6.6e-27
rs7403279	15	28383565	T	C	0.15592	-0.0123642	0.00186878	3.7e-11
rs76382136	15	38364151	G	A	0.890825	-0.012668	0.00218127	6.3e-09
rs190543502	15	43757184	T	C	0.975816	0.0353629	0.00444392	1.8e-15
rs151291132	15	44842210	A	G	0.974568	0.0305506	0.00440121	3.9e-12
rs685091	15	48848130	T	C	0.902749	0.0230492	0.00229068	8.1e-24
rs8034236	15	51271578	C	T	0.375234	-0.00933782	0.00140001	2.6e-11
rs782932	15	61409980	G	A	0.657919	0.0130838	0.00143305	6.8e-20
rs7178424	15	62380259	C	T	0.55225	0.0121944	0.00136158	3.4e-19
rs3825891	15	65756072	T	C	0.822662	-0.0123788	0.0017757	3.1e-12
rs893902	15	67014742	T	C	0.276312	0.0109906	0.00152129	5e-13
rs35874463	15	67457698	A	G	0.942349	-0.0437228	0.00290406	3.2e-51
rs528772219	15	68524498	A	T	0.609018	-0.00981779	0.00155764	2.9e-10
rs34092297	15	70010472	A	G	0.899298	0.0205388	0.00225491	8.4e-20
rs8039718	15	70356150	C	T	0.823238	-0.0152075	0.00178174	1.4e-17
rs2912203	15	72624186	A	C	0.984807	-0.0424814	0.00553931	1.7e-14
rs28617339	15	74223571	T	C	0.491444	-0.0191312	0.00135662	3.7e-45
rs4886868	15	74353561	T	G	0.414538	-0.0107127	0.00139402	1.5e-14
rs28479816	15	75750353	A	G	0.803212	-0.00945342	0.00171734	3.7e-08
rs201036377	15	77369829	A	G	0.444441	0.0109106	0.00143573	3e-14
rs7171632	15	81003816	G	C	0.553171	-0.00780762	0.00136556	1.1e-08
rs4778636	15	81591639	G	A	0.908149	-0.0141486	0.00234527	1.6e-09
rs12899457	15	81819588	T	G	0.284848	-0.00921858	0.00151139	1.1e-09
rs11259936	15	84580582	A	C	0.477164	-0.026412	0.00135673	2.1e-84
rs370303837	15	84839013	A	C	0.826862	0.0115713	0.00194358	2.6e-09
rs12907384	15	86276000	T	C	0.467995	0.00897166	0.00135726	3.8e-11
rs7497684	15	89342720	C	A	0.52007	-0.0133957	0.00136431	9.4e-23
rs28584580	15	89397827	A	G	0.969728	0.071295	0.00395034	8.2e-73
rs141308595	15	89424870	G	T	0.998497	0.133461	0.0175079	2.5e-14
rs71403964	15	89522660	T	C	0.447049	0.00828173	0.00144755	1.1e-08
rs2074585	15	91009484	G	A	0.485377	-0.0107248	0.00135504	2.5e-15
rs4702	15	91426560	G	A	0.443519	0.00827705	0.00136405	1.3e-09
rs28405309	15	94553225	C	T	0.512479	-0.00844327	0.00136889	6.9e-10
rs2871865	15	99194896	C	G	0.883791	0.0257506	0.00211499	4.2e-34
rs9282715	15	99503836	T	C	0.921399	-0.0185356	0.00252123	2e-13
rs1529889	15	100539258	G	A	0.544619	-0.0125608	0.00138414	1.1e-19
rs13379600	15	100626269	G	C	0.835928	-0.0103758	0.00187569	3.2e-08
rs72755233	15	100692953	G	A	0.888514	0.0457057	0.00215137	3.7e-100
rs4369638	15	100794363	C	T	0.296145	0.0192991	0.00149357	3.4e-38
rs41319544	15	101567547	G	C	0.85004	0.011394	0.00190292	2.1e-09
rs62621400	15	101718239	C	G	0.9424	0.0214676	0.00291314	1.7e-13
rs12051048	16	783864	C	A	0.76805	-0.0187907	0.0016098	1.8e-31
rs12927578	16	980088	G	A	0.622721	-0.0126422	0.00140266	2e-19
rs548411	16	1121226	G	T	0.754787	0.00947321	0.0015899	2.5e-09
rs26868	16	2249376	T	A	0.554917	-0.0156813	0.00136542	1.6e-30
rs11639510	16	3485490	T	C	0.426423	-0.00895037	0.00137881	8.5e-11
rs77256800	16	3959911	T	C	0.932445	0.0152911	0.00279283	4.4e-08
rs2907272	16	4019350	C	T	0.179348	-0.0152139	0.00177257	9.2e-18
rs56104880	16	4361138	T	C	0.694547	-0.00946524	0.00149111	2.2e-10
rs2072594	16	4896730	G	C	0.677406	-0.0111295	0.00145761	2.3e-14
rs964006	16	9080990	C	T	0.855517	-0.0120388	0.00194257	5.7e-10
rs4500751	16	15140211	C	T	0.693882	0.0104583	0.001471	1.2e-12
rs60782127	16	16142079	G	T	0.986415	0.0372793	0.00585927	2e-10
rs34761201	16	20954719	A	T	0.812658	0.0107577	0.00174093	6.4e-10
rs9921750	16	24724778	T	A	0.597556	-0.0096406	0.00143948	2.1e-11
rs2411440	16	28653523	C	T	0.600924	-0.0106314	0.00139487	2.5e-14
rs8054556	16	29958216	G	A	0.532899	-0.0126388	0.00135998	1.5e-20
rs933561	16	49874676	A	G	0.653275	0.0105678	0.00142887	1.4e-13
rs138937927	16	51095561	C	T	0.974384	0.0325014	0.00445802	3.1e-13
rs72801818	16	53476042	C	T	0.699475	-0.0150326	0.00148139	3.4e-24
rs1421085	16	53800954	T	C	0.596639	-0.00815054	0.00138385	3.9e-09
rs112758960	16	67308279	G	A	0.956359	0.0270352	0.00334042	5.8e-16
rs570473132	16	67480236	C	T	0.997796	0.0824884	0.0147083	2e-08
rs34006916	16	68428844	G	A	0.945406	0.0183198	0.00300546	1.1e-09
rs76513770	16	72505534	T	C	0.871844	0.0196583	0.00203279	4e-22
rs6564524	16	73795004	C	T	0.711882	0.00927128	0.00150325	6.9e-10
rs11648221	16	75182089	A	C	0.377344	-0.0101455	0.00140301	4.8e-13
rs4887952	16	78347216	G	A	0.79628	0.00998769	0.00168777	3.3e-09
rs71398138	16	79238563	A	C	0.860934	0.010791	0.00197522	4.7e-08
rs10514517	16	81579729	C	T	0.814372	-0.014325	0.00174648	2.4e-16
rs4889479	16	82201474	T	C	0.234333	0.0116484	0.00160229	3.6e-13
rs7202832	16	84792428	C	T	0.507151	0.00898569	0.00135786	3.7e-11
rs4303473	16	84901475	G	C	0.621356	-0.0119322	0.00140376	1.9e-17
rs3851017	16	86437270	C	G	0.303336	-0.00815584	0.00148602	4.1e-08
rs7191439	16	88780685	C	T	0.118732	-0.0131267	0.00216314	1.3e-09
rs1126464	16	89704365	G	C	0.758892	-0.0119622	0.00158722	4.8e-14
rs201076030	17	1663847	A	T	0.666893	-0.0116658	0.00151255	1.2e-14
rs2165796	17	2445904	A	G	0.812715	-0.00979799	0.00173811	1.7e-08
rs2047803	17	7237346	T	C	0.638592	-0.00903647	0.00142076	2e-10
rs2309751	17	7391524	A	G	0.399969	0.00963282	0.00138586	3.6e-12
rs4792250	17	8024218	T	A	0.40255	-0.00966906	0.00138633	3.1e-12
rs593297	17	18268768	A	G	0.367064	0.0126886	0.00140956	2.2e-19
rs7213608	17	21279289	C	T	0.32465	-0.0101703	0.00146418	3.8e-12
rs542939	17	27889986	T	C	0.343855	-0.0149695	0.00142808	1e-25
rs6505216	17	29206421	G	T	0.767042	0.0306686	0.00167189	3.7e-75
rs1043515	17	36922196	A	G	0.433821	-0.0114466	0.00136734	5.7e-17
rs584828	17	38599230	C	T	0.600969	0.0153154	0.00138768	2.5e-28
rs144691710	17	41819562	A	G	0.918434	-0.0144767	0.00248669	5.8e-09
rs72826870	17	42851410	G	C	0.879689	-0.012396	0.0020899	3e-09
rs1052169	17	43189049	A	C	0.815229	-0.0124344	0.00176047	1.6e-12
rs2732714	17	44321478	A	G	0.805555	0.0124476	0.00178397	3e-12
rs9902336	17	45881132	A	G	0.425319	0.00936456	0.00141753	3.9e-11
rs595767	17	46957987	A	G	0.481046	0.0135919	0.0013605	1.7e-23
rs2906100	17	47372764	C	T	0.685675	-0.00804815	0.00146404	3.9e-08
rs9915072	17	54582616	T	C	0.832584	-0.0110015	0.00181971	1.5e-09
rs227723	17	54778904	C	T	0.690958	-0.0180585	0.00147291	1.5e-34
rs11656745	17	54847889	T	C	0.525708	0.0152908	0.00138494	2.4e-28
rs703862	17	55758646	A	G	0.738525	-0.00924656	0.00156581	3.5e-09
rs60167359	17	58004929	G	A	0.891157	0.0121344	0.00218854	2.9e-08
rs9892365	17	59491384	A	G	0.329642	0.017397	0.00144442	2.1e-33
rs1114297	17	59599207	T	C	0.323969	0.00858773	0.00145768	3.8e-09
rs12452590	17	60720058	T	G	0.638379	-0.00833146	0.00142788	5.4e-09
rs3020619	17	61993137	A	G	0.729423	-0.0252328	0.00153641	1.3e-60
rs2302237	17	62048707	C	T	0.595701	-0.0101808	0.00138792	2.2e-13
rs12452505	17	63556402	C	G	0.857798	0.0178101	0.00194883	6.3e-20
rs817101	17	67365927	G	A	0.728522	0.00872212	0.00153453	1.3e-08
rs9890133	17	68169005	A	G	0.882094	0.0163601	0.00212102	1.2e-14
rs7222597	17	68679407	C	T	0.686401	0.00841252	0.00146391	9.1e-09
rs12946724	17	69930494	C	T	0.746118	-0.0137746	0.00156557	1.4e-18
rs4788889	17	73389126	A	G	0.165228	-0.0139608	0.0018249	2e-14
rs36000545	17	79093822	A	G	0.60435	0.00928062	0.0014064	4.1e-11
rs68007459	17	79366663	C	T	0.644465	-0.00870719	0.00141606	7.8e-10
rs9912553	17	79959703	C	G	0.276738	-0.0139526	0.00151689	3.6e-20
rs292285	18	5196981	G	A	0.566921	-0.00906095	0.00149653	1.4e-09
rs7238093	18	20728158	A	T	0.211278	-0.0405073	0.00166272	4.3e-131
rs8091465	18	22811960	C	T	0.641543	0.00870122	0.00141693	8.2e-10
rs8093507	18	29749194	A	G	0.784739	-0.0107592	0.00165505	8e-11
rs9949076	18	33024366	C	T	0.680632	-0.0101593	0.00147425	5.5e-12
rs2193634	18	43056083	C	T	0.606675	-0.00920598	0.00140113	5e-11
rs4940368	18	45926669	G	A	0.0535253	-0.0189498	0.00304214	4.7e-10
rs62102286	18	46592408	T	G	0.56226	-0.0117613	0.00137235	1e-17
rs17522826	18	53070914	G	A	0.810658	-0.0150557	0.00175098	8.1e-18
rs80341932	18	56915928	A	G	0.70446	-0.00857674	0.00149886	1.1e-08
rs571312	18	57839769	C	A	0.766425	-0.0115794	0.00160448	5.3e-13
rs1788601	18	71968122	G	A	0.673928	0.00861468	0.00145799	3.4e-09
rs2290154	18	77211175	T	C	0.641687	0.00844857	0.00141992	2.7e-09
rs12973528	19	2155497	C	T	0.602268	-0.0181974	0.00139594	7.6e-39
rs12980469	19	3457058	G	A	0.770487	-0.0136876	0.00161791	2.7e-17
rs67820526	19	4083916	G	A	0.820376	-0.014407	0.00179022	8.4e-16
rs10408455	19	4765524	T	G	0.868648	0.0127504	0.00201427	2.5e-10
rs2602713	19	4910021	A	C	0.559897	-0.0122355	0.00138031	7.7e-19
rs3950360	19	7102804	T	G	0.166351	0.010342	0.00182504	1.5e-08
rs34013042	19	7183926	C	T	0.741615	-0.0150563	0.00155288	3.1e-22
rs62621197	19	8670147	C	T	0.96283	0.0798538	0.00372758	8.3e-102
rs78333947	19	10253761	G	A	0.951963	-0.023497	0.00317042	1.3e-13
rs7251031	19	11266693	T	G	0.693003	0.0120156	0.00147907	4.5e-16
rs7254564	19	12169180	T	C	0.923407	-0.018266	0.00255431	8.6e-13
rs10854143	19	15512720	T	C	0.487957	0.00864034	0.00135721	1.9e-10
rs34831515	19	17275777	C	T	0.768334	0.0118024	0.00161272	2.5e-13
rs35928002	19	18116144	A	G	0.693532	0.00948963	0.00151821	4.1e-10
rs8105325	19	18928813	G	A	0.333878	0.00835546	0.00146554	1.2e-08
rs10402308	19	19657500	G	A	0.820668	0.0147177	0.00177669	1.2e-16
rs11667331	19	31050571	A	G	0.835764	-0.0254542	0.00183799	1.3e-43
rs34013687	19	33108663	T	C	0.460257	0.00861142	0.00141235	1.1e-09
rs2090805	19	37630470	C	T	0.474635	0.0129948	0.00136301	1.5e-21
rs11880539	19	41918949	C	A	0.392289	0.015091	0.00138997	1.8e-27
rs112808618	19	42770986	T	C	0.949991	0.0171681	0.0031247	3.9e-08
rs2854502	19	44053542	G	A	0.811849	-0.0119105	0.00173794	7.2e-12
rs8111874	19	49168942	G	A	0.535963	0.010405	0.00138085	4.9e-14
rs5023763	19	50072067	G	T	0.759274	-0.0103486	0.00160904	1.3e-10
rs4252548	19	55879672	C	T	0.978094	0.0292031	0.00463114	2.9e-10
rs147110934	19	55993436	G	T	0.975738	0.0443415	0.00441007	8.8e-24
rs57373308	20	3314715	G	C	0.768611	-0.00926675	0.00161691	1e-08
rs683808	20	3749886	A	G	0.452209	0.00856134	0.00137173	4.3e-10
rs1741344	20	4101800	C	T	0.365535	0.0149394	0.00140853	2.8e-26
rs2083919	20	5109402	T	C	0.88819	0.013987	0.00215754	9e-11
rs1884897	20	6612832	A	G	0.372601	0.0228382	0.00140893	4.3e-59
rs235763	20	6705246	T	C	0.597724	0.0101867	0.00138977	2.3e-13
rs6134049	20	10823506	G	A	0.798261	0.0105497	0.00171159	7.1e-10
rs911641	20	13259045	C	G	0.634254	-0.00791151	0.00141692	2.4e-08
rs382674	20	14344429	C	A	0.270389	-0.00842161	0.00153081	3.8e-08
rs144392530	20	17600972	A	C	0.998419	0.0931445	0.0170669	4.8e-08
rs6131988	20	17670934	A	G	0.618785	0.00823548	0.00139579	3.6e-09
rs6081837	20	19987674	T	C	0.546067	0.00796976	0.00137662	7.1e-09
rs533914195	20	31497501	A	C	0.996169	0.0768704	0.0115121	2.4e-11
rs76773385	20	31911849	T	C	0.98352	0.0408845	0.00561204	3.2e-13
rs35385772	20	32266134	C	T	0.972914	0.0255031	0.00418993	1.2e-09
rs6087571	20	32912091	A	G	0.864552	-0.0285601	0.00201189	9.7e-46
rs143384	20	34025756	A	G	0.595475	-0.041904	0.0013812	3.5e-202
rs6124857	20	35051207	G	A	0.423839	-0.00847735	0.00137567	7.2e-10
rs6032233	20	35864214	T	C	0.190881	-0.0207454	0.00172727	3.1e-33
rs111510180	20	39886365	C	T	0.960476	0.0216011	0.00379494	1.3e-08
rs285186	20	42315091	G	A	0.118338	0.0125731	0.00210249	2.2e-09
rs56218501	20	46365636	C	T	0.788298	0.00941959	0.00165967	1.4e-08
rs1567865	20	47881967	C	T	0.781339	-0.0207637	0.00164117	1.1e-36
rs1988653	20	48635491	A	G	0.77349	0.0089697	0.00162542	3.4e-08
rs2143511	20	49144669	C	T	0.45831	-0.00875532	0.0013625	1.3e-10
rs61735259	20	54824557	C	A	0.998042	0.0875728	0.0153304	1.1e-08
rs6064365	20	54857326	C	T	0.269347	0.0196293	0.0015398	3.2e-37
rs6026578	20	57463472	C	G	0.374855	0.0104476	0.00140942	1.2e-13
rs6121571	20	60977323	T	G	0.69591	0.00902653	0.00147669	9.8e-10
rs35628589	20	61440005	C	T	0.929693	-0.025434	0.00277538	5e-20
rs12482831	21	17388731	C	A	0.242705	0.00946184	0.00158507	2.4e-09
rs2834457	21	35712214	T	A	0.380291	-0.010712	0.00140229	2.2e-14
rs2230033	21	39671476	G	A	0.436112	0.0127356	0.00137074	1.5e-20
rs7278123	21	47453019	A	G	0.766268	0.00975613	0.00164396	2.9e-09
rs73382475	21	47549715	C	T	0.910875	-0.0150761	0.00238751	2.7e-10
rs9610925	22	20789046	T	A	0.631389	-0.0098216	0.00140859	3.1e-12
rs5749937	22	22140136	C	T	0.487589	-0.00812959	0.00136083	2.3e-09
rs118173451	22	28356600	T	C	0.983855	0.0318221	0.00547475	6.2e-09
rs713875	22	30592487	C	G	0.44545	0.0102981	0.00136706	5e-14
rs11913403	22	33106737	T	G	0.851612	0.0150048	0.00191686	5e-15
rs2284016	22	37096794	T	C	0.600378	-0.00767951	0.00138948	3.3e-08
rs4820324	22	38599857	G	C	0.419372	0.0106717	0.00138084	1.1e-14
rs6007047	22	45852449	T	C	0.80029	-0.0108566	0.00172432	3.1e-10
rs763010	22	46235105	C	T	0.587545	0.00992895	0.00139161	9.7e-13
rs9330813	22	46364161	G	A	0.684807	0.0103559	0.00146438	1.5e-12
rs11703253	22	50302549	A	G	0.813079	-0.0103518	0.00174477	3e-09
rs6026578	20	57463472	C	G	0.374855	0.0104476	0.00140942	1.2e-13
rs6121571	20	60977323	T	G	0.69591	0.00902653	0.00147669	9.8e-10
rs35628589	20	61440005	C	T	0.929693	-0.025434	0.00277538	5e-20
rs12482831	21	17388731	C	A	0.242705	0.00946184	0.00158507	2.4e-09
rs2834457	21	35712214	T	A	0.380291	-0.010712	0.00140229	2.2e-14
rs2230033	21	39671476	G	A	0.436112	0.0127356	0.00137074	1.5e-20
rs7278123	21	47453019	A	G	0.766268	0.00975613	0.00164396	2.9e-09
rs73382475	21	47549715	C	T	0.910875	-0.0150761	0.00238751	2.7e-10
rs9610925	22	20789046	T	A	0.631389	-0.0098216	0.00140859	3.1e-12
rs767982363	22	22144169	T	TA	0.63006	-0.00953851	0.00146182	6.8e-11
22:28341062_ATCCT_A	22	28341062	ATCCT	A	0.983337	0.0317447	0.00541999	4.7e-09
rs713875	22	30592487	C	G	0.44545	0.0102981	0.00136706	5e-14
rs11913403	22	33106737	T	G	0.851612	0.0150048	0.00191686	5e-15
rs2284016	22	37096794	T	C	0.600378	-0.00767951	0.00138948	3.3e-08
rs4820324	22	38599857	G	C	0.419372	0.0106717	0.00138084	1.1e-14
22:41766416_AT_A	22	41766416	AT	A	0.330528	0.0081765	0.00149857	4.9e-08
rs6007047	22	45852449	T	C	0.80029	-0.0108566	0.00172432	3.1e-10
rs763010	22	46235105	C	T	0.587545	0.00992895	0.00139161	9.7e-13
rs9330813	22	46364161	G	A	0.684807	0.0103559	0.00146438	1.5e-12
rs11703253	22	50302549	A	G	0.813079	-0.0103518	0.00174477	3e-09

## Sheet: S3 - Adult height
Supplementary Table 3: Genetic instruments for adult height identified using the UK Biobank study
EA - effect allele, OA - other allele, EAF - effect allele frequency
SNP	CHR	POS	EA	OA	EAF	BETA	SE	P
rs7517401	1	1483010	G	A	0.680353	-0.00671446	0.00106663	3.1e-10
rs28401288	1	1574709	T	G	0.289664	0.00710927	0.00110928	1.5e-10
rs377599	1	2164699	C	T	0.617512	-0.00888777	0.00102493	4.3e-18
rs561419587	1	6858812	G	A	0.82975	-0.00743997	0.0013282	2.1e-08
rs61772708	1	8164134	G	A	0.185238	0.00934035	0.00128076	3e-13
rs658997	1	9343621	C	T	0.861724	-0.0159019	0.00144943	5.3e-28
rs7524908	1	10290640	T	C	0.494881	-0.00800607	0.000993517	7.7e-16
rs77270747	1	11214584	A	C	0.75718	-0.00873945	0.00118399	1.6e-13
rs11581270	1	13852295	G	T	0.409501	0.00575346	0.00104725	3.9e-08
rs2487628	1	13942073	A	G	0.21682	-0.0069398	0.00120662	8.8e-09
rs9435731	1	17306029	C	A	0.480829	-0.0175454	0.000993649	8.9e-70
rs12730973	1	19709918	A	G	0.453255	-0.00953464	0.000998959	1.4e-21
rs212515	1	21575045	A	C	0.533129	-0.00931183	0.000997773	1e-20
rs34080449	1	22298773	T	C	0.679109	-0.00599451	0.00106468	1.8e-08
rs7542242	1	22477493	C	T	0.670746	0.0111385	0.00107071	2.4e-25
rs7542000	1	23483795	A	G	0.822808	0.0112058	0.0012998	6.6e-18
rs7518779	1	25393004	G	A	0.591879	-0.00880761	0.00101241	3.3e-18
rs10794523	1	26493171	G	A	0.480692	-0.00720502	0.000993486	4.1e-13
rs6690055	1	26783857	G	A	0.746354	0.0120507	0.00113952	3.9e-26
rs2292989	1	32135773	A	G	0.642047	0.00667067	0.00103841	1.3e-10
rs147197357	1	32332350	A	G	0.997343	0.0568705	0.0101088	1.8e-08
rs10914504	1	32393560	C	T	0.866772	-0.0157878	0.00146257	3.7e-27
rs55745410	1	33802817	A	G	0.645224	0.00656505	0.00104329	3.1e-10
rs67631072	1	38461821	C	T	0.446651	0.00970588	0.00100467	4.4e-22
rs1846158	1	40781038	G	A	0.831348	0.014088	0.001327	2.5e-26
rs61780436	1	41476180	G	T	0.780825	-0.019336	0.00120106	2.6e-58
rs731862	1	42146295	T	C	0.694511	0.00602303	0.00107757	2.3e-08
rs783434	1	42333858	G	T	0.177102	0.00855848	0.00130856	6.1e-11
rs2782641	1	44013355	G	A	0.386493	0.00697732	0.00102417	9.6e-12
rs2991976	1	46048489	C	T	0.299745	0.0077103	0.00108391	1.1e-12
rs564914	1	47915233	A	T	0.587866	-0.00826561	0.0010118	3.1e-16
rs12071359	1	51388895	G	A	0.910234	-0.0197312	0.00173644	6.4e-30
rs4604646	1	52423759	G	A	0.130383	-0.00897588	0.00148556	1.5e-09
rs78157739	1	52901604	T	A	0.955876	-0.0189535	0.00267832	1.5e-12
rs1679971	1	53589801	A	G	0.803648	-0.0101783	0.00125544	5.2e-16
rs12083684	1	54891393	T	C	0.485413	0.00789089	0.000995556	2.3e-15
rs706402	1	56632321	T	C	0.801927	-0.00896514	0.00124657	6.4e-13
rs72674201	1	59067891	A	G	0.980336	0.0199885	0.00362135	3.4e-08
rs12130046	1	67444043	G	A	0.851446	0.0108202	0.00140262	1.2e-14
rs66461782	1	71533287	A	T	0.729633	-0.00709801	0.00112107	2.4e-10
rs34517439	1	78450517	C	A	0.878194	-0.0179687	0.00153698	1.4e-31
rs7526255	1	85997286	G	C	0.833395	-0.0106931	0.00142145	5.4e-14
rs10873737	1	86389410	T	C	0.53892	-0.00543796	0.000996468	4.8e-08
rs12145922	1	89146234	C	A	0.442765	-0.0125125	0.000998362	4.9e-36
rs10874746	1	93323971	T	C	0.343447	-0.0107684	0.00104471	6.5e-25
rs150429317	1	93866110	G	C	0.959267	-0.0152649	0.00252534	1.5e-09
rs9433774	1	101755299	C	T	0.383014	-0.00608954	0.00102317	2.7e-09
rs2061708	1	103417203	G	C	0.411157	0.0106907	0.00101246	4.6e-26
rs12740374	1	109817590	G	T	0.778777	-0.00692196	0.00119534	7e-09
rs12406530	1	113117213	A	G	0.79362	0.0100747	0.00123054	2.7e-16
rs6674967	1	118854698	G	A	0.74468	0.0181248	0.00113996	6.4e-57
rs984222	1	119503843	C	G	0.390345	-0.00667061	0.00101918	5.9e-11
rs12129705	1	120191044	A	T	0.872716	0.0177719	0.00151737	1.1e-31
rs10900347	1	146800107	G	C	0.127306	-0.0105073	0.00148824	1.7e-12
rs11240089	1	147060514	C	T	0.102132	-0.00935978	0.0016351	1e-08
rs11205303	1	149906413	T	C	0.593298	-0.0189232	0.00101215	5.3e-78
rs72704690	1	150911393	C	T	0.984348	-0.0318068	0.0040263	2.8e-15
rs525676	1	150935317	C	T	0.959507	0.0160204	0.00252002	2.1e-10
rs72706600	1	151068398	A	C	0.964528	-0.0234447	0.00272536	7.8e-18
rs962242	1	154592140	T	C	0.774862	-0.00737463	0.00119029	5.8e-10
rs74520550	1	155006450	C	A	0.795189	-0.011701	0.00123112	2e-21
rs3790457	1	156458840	C	T	0.347153	0.00577534	0.0010438	3.1e-08
rs61800588	1	165392669	T	C	0.615988	-0.00566733	0.00102339	3.1e-08
rs12059356	1	170785586	A	G	0.627365	-0.00773385	0.00103175	6.6e-14
rs2289635	1	172208620	G	A	0.787914	-0.0213843	0.00121483	2.3e-69
rs17369123	1	172355841	C	T	0.813313	-0.0115759	0.00127304	9.6e-20
rs1539259	1	173312501	T	G	0.765446	-0.00646076	0.00117159	3.5e-08
rs9661519	1	176356342	T	A	0.784511	0.00858534	0.00120909	1.2e-12
rs1044299	1	176811873	C	T	0.454055	-0.0124742	0.00100041	1.1e-35
rs1609829	1	180909061	T	C	0.296561	0.00759319	0.00109517	4.1e-12
rs4651134	1	182970524	T	C	0.451595	0.00818818	0.000998098	2.3e-16
rs182797772	1	183460526	G	T	0.992823	0.0335296	0.00605561	3.1e-08
rs10797937	1	184017131	A	G	0.65352	-0.0204948	0.00104365	7.4e-86
rs12130750	1	200208417	T	C	0.590938	-0.00556778	0.00101354	3.9e-08
rs6693481	1	203766395	T	C	0.30499	0.00686254	0.00108181	2.2e-10
rs823114	1	205719532	G	A	0.452479	0.00847688	0.000997308	1.9e-17
rs146783217	1	212092796	A	G	0.995898	0.068476	0.00795195	7.2e-18
rs6540718	1	212274413	A	C	0.0141854	0.0250942	0.004201	2.3e-09
rs351374	1	212426434	T	C	0.408797	0.00733481	0.00101032	3.9e-13
rs12757404	1	214629616	A	G	0.603739	0.0100073	0.00101264	5e-23
rs11581605	1	218524304	A	G	0.769409	-0.00710075	0.001179	1.7e-09
rs10482795	1	218605609	G	A	0.712952	-0.0163044	0.00109729	6.1e-50
rs7541432	1	218864543	G	A	0.806047	0.00832681	0.00127357	6.2e-11
rs1531085	1	219585432	G	C	0.240183	-0.00752525	0.00116499	1.1e-10
rs72742507	1	221265336	C	T	0.701878	-0.0101891	0.00108723	7.1e-21
rs139405583	1	223148387	T	G	0.993057	0.0353168	0.00607067	6e-09
rs7365151	1	224651782	C	T	0.214155	-0.0100387	0.00121439	1.4e-16
rs115970863	1	226905381	G	A	0.915105	0.0101149	0.00178073	1.3e-08
rs11588850	1	227927242	A	G	0.830075	0.0203341	0.00132649	4.9e-53
rs77824589	1	228107421	C	G	0.892215	0.0117116	0.00180127	7.9e-11
rs672465	1	234685783	T	C	0.615861	0.0061044	0.00103036	3.1e-09
rs2803841	1	235506853	G	A	0.644159	0.00711	0.00103791	7.4e-12
rs72759895	1	243664098	G	C	0.944001	-0.0169581	0.00217616	6.6e-15
rs13018451	2	197543	A	G	0.135178	-0.0110665	0.0014652	4.3e-14
rs150606467	2	1568378	G	A	0.959996	-0.0177612	0.002593	7.4e-12
rs5021156	2	5830538	G	C	0.828211	0.00867865	0.00132242	5.3e-11
rs10803700	2	9582993	G	A	0.41921	-0.00838715	0.0010135	1.3e-16
rs4669524	2	10196577	T	G	0.435149	0.0111694	0.00100379	9.2e-29
rs10194364	2	12571293	T	A	0.738664	0.00666403	0.00115148	7.1e-09
rs35135518	2	16120506	T	C	0.891948	0.0094652	0.0016006	3.3e-09
rs300152	2	17986683	G	T	0.797745	0.00718546	0.00124296	7.4e-09
rs62126563	2	19640431	C	T	0.892302	0.00910103	0.00160409	1.4e-08
rs52826764	2	20205541	C	T	0.97038	0.0321064	0.00293165	6.5e-28
rs145225702	2	20617424	C	T	0.980061	-0.0201687	0.00364575	3.2e-08
rs13006587	2	24060439	G	A	0.590142	-0.0138326	0.00101279	1.8e-42
rs13427672	2	25473311	G	A	0.585795	-0.0175303	0.00100956	1.5e-67
rs6755237	2	25932739	A	G	0.413009	0.00614979	0.0010337	2.7e-09
rs1260326	2	27730940	T	C	0.395503	-0.00874358	0.00101514	7.1e-18
rs72787730	2	30497632	T	C	0.871769	-0.00815128	0.00148839	4.3e-08
rs6714546	2	33361425	A	G	0.290748	-0.014686	0.0010974	7.6e-41
rs4670747	2	33400439	C	A	0.477169	-0.0106671	0.000997002	1e-26
rs145029810	2	36583140	G	A	0.962785	-0.0150624	0.00265292	1.4e-08
rs848602	2	36778372	G	A	0.676392	0.0102022	0.00106438	9.2e-22
rs17511102	2	37960613	A	T	0.910923	-0.0195438	0.00174699	4.7e-29
rs2707275	2	38115537	C	T	0.451917	0.00590783	0.00101493	5.9e-09
rs10202845	2	42575820	A	G	0.886823	0.0142738	0.00158545	2.2e-19
rs7557989	2	43630657	C	T	0.669447	-0.0073531	0.0010591	3.8e-12
rs7593987	2	44393532	A	G	0.191241	0.0141738	0.00126512	3.9e-29
rs343935	2	44991100	T	C	0.840857	-0.0117497	0.00136601	7.9e-18
rs72618609	2	45810922	A	G	0.959516	0.0144191	0.0025233	1.1e-08
rs62136933	2	46909809	G	A	0.815822	-0.0143248	0.00128821	1e-28
rs843639	2	54540264	G	A	0.445325	-0.00619207	0.000999942	5.9e-10
rs115980559	2	55936612	G	C	0.882949	-0.00900606	0.00155265	6.6e-09
rs59985551	2	56106928	C	T	0.773993	0.0316819	0.00118716	6.6e-157
rs80110259	2	56178028	T	C	0.878237	-0.00844128	0.00153432	3.8e-08
rs62143649	2	60131553	A	G	0.483047	0.00694976	0.000997596	3.2e-12
rs10189857	2	60713235	A	G	0.568111	0.00629922	0.00100453	3.6e-10
rs10496091	2	61482261	G	A	0.719442	0.00751087	0.00110709	1.2e-11
rs2438102	2	65757357	A	C	0.651901	-0.00760281	0.00104663	3.8e-13
rs77412649	2	68440105	A	G	0.918881	0.0136443	0.00182221	7e-14
rs76216304	2	69315427	T	C	0.751849	0.0081518	0.0011589	2e-12
rs6743865	2	69352801	T	C	0.729925	-0.00673722	0.0011201	1.8e-09
rs28623550	2	70366392	T	C	0.693162	0.00659237	0.00107841	9.8e-10
rs2287326	2	71559107	T	G	0.42789	0.01451	0.00100428	2.6e-47
rs2303597	2	71780821	T	C	0.294162	0.00803846	0.0010969	2.3e-13
rs17007417	2	72035671	T	C	0.142499	0.00894827	0.00142976	3.9e-10
rs6730083	2	73115997	G	A	0.104048	0.0100124	0.00164551	1.2e-09
rs6709863	2	74746080	C	T	0.860021	-0.00811861	0.00143194	1.4e-08
rs72843872	2	85820027	A	G	0.694893	-0.00773264	0.00108014	8.1e-13
rs13003510	2	88941490	G	A	0.705571	-0.0136628	0.00109141	5.9e-36
rs3880147	2	90149679	G	A	0.981782	0.0212283	0.00386118	3.8e-08
rs200027753	2	92305673	C	A	0.982246	0.0239515	0.00414206	7.4e-09
rs143482101	2	95791211	T	C	0.977468	0.0227267	0.00340419	2.5e-11
rs183743021	2	97283676	T	C	0.976293	0.0282011	0.0033377	2.9e-17
rs1030026	2	103098178	A	C	0.441861	-0.00716021	0.00100664	1.1e-12
rs6739701	2	105132332	A	G	0.56695	-0.00570006	0.00100825	1.6e-08
rs6543287	2	105992043	T	G	0.621846	-0.00637599	0.00102676	5.3e-10
rs66989638	2	106689736	G	A	0.87983	-0.0119471	0.00154664	1.1e-14
rs12478285	2	109051753	G	A	0.573707	-0.00590156	0.00100547	4.4e-09
rs547514865	2	119527582	C	T	0.987713	-0.0309022	0.00546806	1.6e-08
rs2166898	2	121612659	G	A	0.831668	0.0120106	0.00132674	1.4e-19
rs13423977	2	121643792	A	G	0.731938	-0.00672962	0.00114085	3.7e-09
rs17262146	2	128958297	A	G	0.577831	-0.00652482	0.00100982	1e-10
rs79561368	2	136268096	G	A	0.955881	0.0137326	0.00241357	1.3e-08
rs1809051	2	149307076	G	A	0.848521	0.00763047	0.00138492	3.6e-08
rs113115898	2	156609385	G	A	0.833869	-0.00938301	0.0013364	2.2e-12
rs62177315	2	161236992	C	T	0.90401	-0.011542	0.00168915	8.3e-12
rs7602517	2	164587034	G	A	0.320486	-0.0060372	0.00106785	1.6e-08
rs566465	2	169705104	A	T	0.532687	-0.0105434	0.000995109	3.1e-26
rs2176149	2	172431981	A	G	0.694538	0.00970438	0.00109105	5.9e-19
rs6433457	2	174816356	G	A	0.755163	0.00809326	0.00115655	2.6e-12
rs17400325	2	178565913	T	C	0.958428	-0.0220578	0.00248832	7.7e-19
rs78272361	2	183700883	C	T	0.893828	-0.0128295	0.00160538	1.3e-15
rs35917062	2	191660828	G	A	0.892835	0.0114662	0.00160488	9e-13
rs12989676	2	199776050	A	G	0.823255	-0.00805415	0.00130254	6.3e-10
rs114693875	2	200323452	A	G	0.83105	0.0109092	0.00132591	1.9e-16
rs72931086	2	202042386	T	G	0.96522	-0.0178015	0.00271498	5.5e-11
rs7572505	2	203152355	G	A	0.755962	0.00904991	0.00115601	4.9e-15
rs116426890	2	204196618	C	T	0.874757	-0.00912912	0.00150224	1.2e-09
rs1250229	2	216304384	T	C	0.261334	0.00785223	0.00113711	5e-12
rs6716542	2	217890643	A	G	0.326977	-0.00677792	0.00105791	1.5e-10
rs1863188	2	218153043	G	A	0.781812	0.00930139	0.00121524	1.9e-14
rs6759952	2	218271719	T	C	0.419767	-0.0109226	0.00100944	2.8e-27
rs6734580	2	218586159	T	C	0.0264795	-0.0240192	0.0031092	1.1e-14
rs539754587	2	219261715	T	A	0.997595	0.0614145	0.0103815	3.3e-09
rs34906275	2	219292595	C	T	0.966631	0.0198408	0.00278306	1e-12
rs16859483	2	219893421	G	A	0.976597	-0.0184888	0.00330472	2.2e-08
rs541027099	2	219925440	G	T	0.982611	0.0504401	0.00398955	1.2e-36
rs115169409	2	220007315	C	T	0.966535	-0.0306345	0.0027819	3.3e-28
rs147445258	2	220078652	C	T	0.990583	0.0341404	0.00513811	3e-11
rs6711710	2	223956410	T	C	0.219125	-0.00845631	0.00120599	2.4e-12
rs2629047	2	225047774	T	A	0.605957	0.0108284	0.00101714	1.8e-26
rs9784050	2	225296091	A	T	0.602273	-0.0071154	0.00101586	2.5e-12
rs56094667	2	226614308	G	A	0.77083	0.00649882	0.00118502	4.2e-08
rs116376456	2	227326633	A	T	0.982892	0.044123	0.00387264	4.5e-30
rs137978465	2	228411157	G	A	0.981255	-0.0215979	0.00372583	6.8e-09
rs10202701	2	232328681	C	T	0.458366	-0.0125824	0.00100071	3e-36
rs73000817	2	232779155	G	A	0.803479	0.0123811	0.00125474	5.8e-23
rs3116168	2	232989831	T	C	0.281059	-0.017629	0.00110486	2.6e-57
rs6757881	2	233311495	T	C	0.632352	0.00619021	0.00105458	4.4e-09
rs6755070	2	233585299	G	T	0.649861	0.00962823	0.0010515	5.4e-20
rs11676226	2	236514769	A	G	0.419551	-0.00613577	0.0010396	3.6e-09
rs880930	2	238396872	G	C	0.746624	0.00763467	0.00114228	2.3e-11
rs7580245	2	239636856	T	C	0.399418	0.00677426	0.00101351	2.3e-11
rs11885091	2	241739984	G	A	0.953007	0.0141589	0.00235372	1.8e-09
rs13031715	2	241912941	C	T	0.587272	0.00578684	0.00104011	2.6e-08
rs886811	2	242397292	G	A	0.580155	-0.00779472	0.00100787	1e-14
rs76993203	2	242498497	G	A	0.544376	0.00837151	0.00099886	5.2e-17
rs6773293	3	8912579	G	C	0.925576	-0.0118001	0.0019286	9.4e-10
rs2270894	3	9975386	C	G	0.796771	0.0171935	0.00128505	8e-41
rs6442266	3	11650010	G	A	0.0481028	-0.018214	0.00233095	5.5e-15
rs3773354	3	12654935	G	A	0.444005	-0.00700381	0.00100124	2.6e-12
rs2597513	3	13555836	C	T	0.103698	0.0161734	0.00163334	4.1e-23
rs4684158	3	13809901	C	T	0.315295	0.00873915	0.00108871	1e-15
rs57515741	3	14400650	G	A	0.799768	0.00752386	0.00125464	2e-09
rs520417	3	23034968	A	G	0.91281	-0.0117145	0.00178882	5.8e-11
rs35601156	3	24387022	T	A	0.809931	-0.00713544	0.00127414	2.1e-08
rs13080165	3	25391116	A	G	0.764069	-0.00711062	0.00117189	1.3e-09
rs4426642	3	30074874	A	G	0.451285	-0.00551501	0.00100177	3.7e-08
rs9830029	3	33262129	G	A	0.61477	-0.00739472	0.00102611	5.7e-13
rs13320229	3	33604064	A	G	0.972263	-0.0252436	0.00304141	1e-16
rs7628444	3	37263592	C	G	0.513682	0.005555	0.00100016	2.8e-08
rs9826470	3	38019428	C	T	0.751079	-0.0100132	0.00115863	5.5e-18
rs1608726	3	41298643	G	A	0.48103	-0.0078183	0.000994996	3.9e-15
rs704911	3	43082686	C	T	0.170889	-0.0100272	0.00132552	3.9e-14
rs6804112	3	46686248	C	T	0.57272	0.00578087	0.00100972	1e-08
rs56273245	3	47314496	A	G	0.759042	0.0120265	0.00119568	8.4e-24
rs3731533	3	48212143	T	C	0.996516	-0.0519734	0.00875574	2.9e-09
rs11713325	3	48388360	A	G	0.987523	-0.0295029	0.00457969	1.2e-10
rs147858311	3	48806860	T	G	0.978935	-0.0236714	0.0036359	7.5e-11
rs142873994	3	48832521	G	A	0.984966	-0.0233176	0.00419945	2.8e-08
rs143756010	3	49312248	C	T	0.956053	-0.0257214	0.00244279	6.3e-26
rs146998023	3	49949537	C	T	0.978846	-0.0240058	0.00358233	2.1e-11
rs148115848	3	50428885	C	T	0.978056	-0.0430351	0.00345767	1.5e-35
rs41291734	3	50513613	C	T	0.96559	0.0159288	0.00272591	5.1e-09
rs74330453	3	51614203	A	C	0.977375	-0.0460699	0.00339495	6e-42
rs114746017	3	51738968	T	C	0.9695	-0.0201996	0.002985	1.3e-11
rs2564924	3	53103155	C	T	0.442839	0.0144056	0.00100214	7.4e-47
rs556874	3	55507281	T	C	0.452267	0.008062	0.00101232	1.7e-15
rs6762851	3	56686329	T	C	0.642469	0.0115569	0.00103925	1e-28
rs7652117	3	58008093	T	C	0.358402	0.00892571	0.00104021	9.4e-18
rs2708318	3	58095466	G	T	0.667731	-0.00636053	0.00105974	1.9e-09
rs7621604	3	61557718	A	G	0.555136	0.0101074	0.00100311	7e-24
rs4414848	3	61575090	C	G	0.818836	0.00824492	0.00129849	2.2e-10
rs35494829	3	67426281	T	C	0.885569	0.0105163	0.00156513	1.8e-11
rs1864896	3	71469845	A	G	0.439671	-0.00555096	0.00100922	3.8e-08
rs9809116	3	72397279	A	G	0.591584	0.0156919	0.00102056	2.4e-53
rs34454426	3	87346735	G	A	0.950581	0.0150429	0.00229365	5.4e-11
rs10935688	3	98944010	A	G	0.398507	-0.00602675	0.00109789	4e-08
rs2089983	3	99271993	C	T	0.364438	0.0100782	0.0010361	2.3e-22
rs3101350	3	112828920	G	A	0.573125	-0.00670928	0.00105013	1.7e-10
rs6802717	3	114560481	A	G	0.0600226	0.0176018	0.00209726	4.7e-17
rs6796981	3	119130456	C	T	0.769667	0.00704398	0.00118212	2.5e-09
rs11717195	3	123082398	T	C	0.753894	0.00848099	0.00115752	2.4e-13
rs6762578	3	128992047	G	A	0.221486	-0.0181131	0.00120414	3.9e-51
rs55955000	3	133991802	G	A	0.861958	-0.00926033	0.00144566	1.5e-10
rs1353778	3	134088443	A	T	0.385683	0.00603964	0.00102453	3.7e-09
rs1880379	3	134330612	C	T	0.368135	-0.0083715	0.00103118	4.7e-16
rs35320690	3	135932494	T	C	0.72488	0.0135285	0.00111633	8.4e-34
rs2871960	3	141121814	A	C	0.555221	-0.0360162	0.00100163	3.8e-283
rs55687115	3	142148372	G	A	0.867008	-0.00816316	0.0014653	2.5e-08
rs3804664	3	145810408	G	A	0.54547	-0.00599599	0.000999016	2e-09
rs1910466	3	147086268	T	C	0.501987	0.00657707	0.00100199	5.2e-11
rs143137713	3	148714249	G	C	0.997392	0.061197	0.00976445	3.7e-10
rs842050	3	151979989	T	G	0.33909	-0.00608647	0.00105314	7.5e-09
rs62277396	3	156432088	C	G	0.958906	0.0181465	0.00253796	8.7e-13
rs62274129	3	156856967	C	T	0.747656	0.0102634	0.00115417	6e-19
rs4561872	3	158156757	T	C	0.418903	0.0112388	0.00100997	9.2e-29
rs62294340	3	169155476	G	A	0.618821	-0.00654968	0.00102521	1.7e-10
rs1997280	3	169238015	T	C	0.410356	0.006521	0.001015	1.3e-10
rs7652177	3	171969077	C	G	0.495185	-0.0143955	0.000996317	2.6e-47
rs509035	3	172163449	G	A	0.684255	-0.0143616	0.00107075	5.1e-41
rs7634107	3	177435119	T	C	0.419307	0.00636874	0.0010494	1.3e-09
rs11545169	3	184020542	G	T	0.838904	0.00991786	0.00135566	2.6e-13
rs2194411	3	185548663	G	A	0.871541	-0.0261806	0.00150597	1.1e-67
rs11720869	3	185619716	G	A	0.331571	-0.0072054	0.00106339	1.2e-11
rs61732778	3	187443314	G	A	0.928957	-0.0199109	0.00193591	8.2e-25
rs149437411	3	188327019	C	T	0.99675	-0.0524592	0.00874809	2e-09
rs4686991	3	188365278	A	G	0.887826	-0.00962287	0.00162315	3.1e-09
rs3856920	3	188540826	A	G	0.770641	-0.00656896	0.0011853	3e-08
rs6787151	3	189807632	G	C	0.644872	-0.00626721	0.00104473	2e-09
rs9855788	3	190848369	A	G	0.850071	0.00786138	0.0013938	1.7e-08
rs293850	3	191140255	A	T	0.298452	0.00608679	0.00109436	2.7e-08
rs7630163	3	194064298	C	A	0.614026	0.00613952	0.0010261	2.2e-09
rs62296060	4	1014066	G	A	0.784248	0.0104934	0.00121277	5e-18
rs11731421	4	1749160	G	A	0.66785	-0.0120609	0.0010596	5.1e-30
rs144351518	4	1893651	A	G	0.967313	0.021994	0.00291656	4.7e-14
rs13108218	4	3443931	A	G	0.385042	-0.0088467	0.00103263	1.1e-17
rs9998195	4	5026576	A	G	0.847407	-0.0110744	0.00138888	1.5e-15
rs7688690	4	6916263	G	A	0.503402	0.0058752	0.00100664	5.3e-09
rs6829680	4	7912333	G	A	0.562913	-0.00784675	0.00100642	6.4e-15
rs3756173	4	8598698	C	T	0.598965	0.0104226	0.00103145	5.3e-24
rs59465583	4	10510470	T	C	0.827735	0.0079359	0.00137733	8.3e-09
rs763318	4	12963574	G	A	0.549392	0.0123393	0.00100426	1.1e-34
rs223982	4	12967160	G	A	0.0649262	0.011736	0.00202285	6.6e-09
rs6857769	4	13252148	G	C	0.868885	-0.01236	0.00148119	7.1e-17
rs1476211	4	13542036	G	A	0.176812	0.00834694	0.0013069	1.7e-10
rs6813340	4	17922866	A	G	0.841795	0.0349106	0.00136513	3e-144
rs34811474	4	25408838	G	A	0.7692	-0.00793455	0.00118374	2e-11
rs67575147	4	37661784	A	T	0.927555	-0.0110235	0.00201266	4.3e-08
rs16994705	4	38677295	T	A	0.857454	0.0102447	0.00143518	9.4e-13
rs7665844	4	40035613	G	T	0.279223	-0.0092365	0.00111209	9.9e-17
rs17656010	4	48541973	A	G	0.561464	0.00859001	0.00100866	1.6e-17
rs2102278	4	52818664	A	G	0.677418	-0.00623882	0.00106807	5.2e-09
rs13128180	4	56286188	G	T	0.693048	-0.0084882	0.00108202	4.3e-15
rs6836376	4	56932664	A	G	0.688051	0.00596655	0.00107567	2.9e-08
rs6853156	4	57774843	C	T	0.815418	-0.0139232	0.00128538	2.4e-27
rs10938034	4	73505419	G	A	0.474315	0.0143761	0.000999382	6.4e-47
rs111962114	4	77822033	C	A	0.716152	-0.00628682	0.00110857	1.4e-08
rs142100982	4	81492328	C	T	0.99551	-0.0507715	0.00772617	5e-11
rs74764079	4	81952637	T	A	0.971313	0.0165221	0.00301819	4.4e-08
rs994014	4	82165790	T	C	0.693818	-0.0188226	0.00108327	1.3e-67
rs17011002	4	86731385	C	G	0.860558	0.0107752	0.00144596	9.2e-14
rs138324793	4	87752202	T	C	0.984183	0.0399224	0.00404117	5.1e-23
rs57545538	4	88556393	G	A	0.715417	0.00735042	0.00111139	3.7e-11
rs727421	4	88750900	C	A	0.724356	-0.00913043	0.00111646	2.9e-16
rs10516446	4	100551124	T	A	0.821178	-0.00980008	0.00130336	5.5e-14
rs13107325	4	103188709	C	T	0.925126	0.0161531	0.00189583	1.6e-17
rs10026360	4	104374596	T	C	0.671861	-0.0068419	0.00106174	1.2e-10
rs882920	4	105059801	T	C	0.602133	-0.00563556	0.00102114	3.4e-08
rs9884482	4	106081636	T	C	0.627936	-0.0130632	0.00103105	8.7e-37
rs1558172	4	109276830	G	A	0.636549	0.00640508	0.00104813	9.9e-10
rs75645122	4	109414786	G	A	0.708073	-0.00691756	0.0011033	3.6e-10
rs7663372	4	114768899	T	C	0.506059	0.00612323	0.000998825	8.8e-10
rs7676064	4	120680560	G	A	0.672644	0.0063823	0.0010679	2.3e-09
rs67775544	4	122796917	G	A	0.605237	0.00999515	0.00102183	1.4e-22
rs12648093	4	123838758	A	G	0.254487	0.00852551	0.00114459	9.4e-14
rs17007605	4	124846679	T	G	0.452169	-0.00578005	0.00100529	8.9e-09
rs300904	4	144239825	A	G	0.466212	-0.0065485	0.00100377	6.8e-11
rs17017911	4	144480634	G	A	0.797128	-0.011386	0.00124386	5.5e-20
rs151268512	4	145461160	A	T	0.995828	-0.0477129	0.00796458	2.1e-09
rs7689420	4	145568352	T	C	0.168888	-0.0365528	0.00133014	3e-166
rs116731485	4	145774221	T	C	0.986028	-0.0235009	0.00425938	3.4e-08
rs142443815	4	145932421	G	A	0.972626	0.0318616	0.0030668	2.8e-25
rs78131250	4	146106901	T	C	0.954411	0.0172289	0.00239623	6.5e-13
rs7655915	4	149633468	C	T	0.797141	-0.00737348	0.00123955	2.7e-09
rs2724553	4	152321881	T	C	0.416238	0.00602676	0.00101559	3e-09
rs17686863	4	166318797	A	G	0.733702	-0.00622127	0.00113242	3.9e-08
rs955748	4	184215675	A	G	0.240406	-0.00997587	0.00116613	1.2e-17
rs60131767	4	186703959	G	A	0.525218	-0.00651176	0.00099807	6.8e-11
rs1574220	5	314518	T	C	0.919087	-0.0133393	0.0018459	5e-13
rs7712516	5	6745571	A	T	0.295953	0.0071058	0.00109354	8.1e-11
rs17409755	5	31531123	G	A	0.682236	-0.00665237	0.00106921	4.9e-10
rs2594827	5	32476623	C	T	0.974267	0.0183617	0.00322776	1.3e-08
rs4421120	5	32763118	G	A	0.839521	-0.0164758	0.00135868	7.7e-34
rs142228984	5	32786413	C	T	0.99856	-0.079277	0.0131326	1.6e-09
rs10059884	5	32832474	C	A	0.403895	0.0159283	0.00101573	2e-55
rs2967088	5	33273290	C	T	0.134533	-0.0130878	0.00157042	7.8e-17
rs6899155	5	36786459	T	C	0.551922	0.010253	0.00100768	2.6e-24
rs62360370	5	37814489	G	A	0.907425	-0.0108283	0.0017205	3.1e-10
rs1818782	5	39424628	A	C	0.343659	-0.0101249	0.00105492	8.2e-22
rs316720	5	41629963	C	T	0.44825	0.00720811	0.0010115	1e-12
rs55681913	5	42687629	T	C	0.893766	-0.0198632	0.00163527	6e-34
rs2973010	5	42781655	G	A	0.416581	0.00662986	0.00108398	9.6e-10
rs62370472	5	52767109	T	C	0.791215	0.00747023	0.00122913	1.2e-09
rs4865956	5	54882505	T	A	0.303551	0.0158979	0.00108713	2e-48
rs252923	5	56205662	T	G	0.353978	-0.0087036	0.00104244	6.9e-17
rs7728050	5	58465400	T	C	0.313817	0.00762744	0.00107317	1.2e-12
rs264766	5	64388979	T	C	0.328533	-0.00825546	0.00106012	6.8e-15
rs6865539	5	67189424	G	A	0.562586	-0.0065128	0.00103602	3.3e-10
rs3756668	5	67596088	G	A	0.540443	0.00795044	0.000999337	1.8e-15
rs34651	5	72144005	C	T	0.0812344	0.0153831	0.00183649	5.5e-17
rs72776486	5	77515056	C	A	0.766933	0.0121492	0.00117809	6.2e-25
rs7712162	5	78945171	C	T	0.825502	-0.00953214	0.00131408	4.1e-13
rs12521909	5	80847951	G	A	0.759913	0.00673914	0.00116893	8.2e-09
rs4482935	5	86368594	G	A	0.231177	-0.00725317	0.00120714	1.9e-09
rs10037512	5	88354675	T	C	0.529582	0.0122494	0.000997696	1.2e-34
rs247555	5	88717718	G	A	0.474564	0.00621207	0.000997296	4.7e-10
rs4489092	5	90420644	G	T	0.371378	0.00758565	0.0010389	2.8e-13
rs5869713	5	95625645	T	A	0.328389	0.007484	0.00107618	3.5e-12
rs114132648	5	97995590	C	T	0.986735	0.0262175	0.00447986	4.8e-09
rs78408340	5	102338739	C	G	0.99051	0.0284039	0.00514168	3.3e-08
rs138075211	5	102552815	G	T	0.987377	0.0320437	0.00552281	6.6e-09
rs10223256	5	108042193	A	C	0.713626	-0.0112121	0.00111483	8.5e-24
rs4705609	5	112077770	A	G	0.450219	0.00767912	0.00100184	1.8e-14
rs10071991	5	115058148	T	C	0.695583	-0.0102484	0.00108654	4e-21
rs1404300	5	119867182	A	C	0.819139	0.007449	0.00129352	8.5e-09
rs2956540	5	121409180	G	C	0.554717	-0.00602848	0.00100648	2.1e-09
rs13156484	5	122653399	G	A	0.528026	0.00999751	0.00100805	3.5e-23
rs7717604	5	123989617	C	T	0.656516	-0.00814386	0.00104886	8.2e-15
rs13362024	5	126089582	G	A	0.814243	0.00712633	0.00129686	3.9e-08
rs78727187	5	127668685	G	T	0.993801	-0.0625861	0.00653685	1e-21
rs56190738	5	127897495	C	T	0.972533	0.0188421	0.00308189	9.7e-10
rs6866701	5	129069848	A	G	0.0759963	0.0173031	0.0018832	4e-20
rs139746351	5	130469087	G	A	0.621629	-0.0114793	0.00103453	1.3e-28
rs11955347	5	131567924	G	A	0.540258	-0.016602	0.00100344	1.7e-61
rs329114	5	133857708	G	C	0.418703	-0.00666386	0.00101061	4.3e-11
rs479632	5	134364518	C	G	0.749352	0.0167616	0.00114901	3.4e-48
rs7735408	5	137585341	G	A	0.220164	0.00706504	0.00120299	4.3e-09
rs659936	5	139037014	T	G	0.938854	-0.0165955	0.00209147	2.1e-15
rs153662	5	141811606	G	T	0.411594	-0.00602089	0.00101255	2.7e-09
rs853168	5	142538764	G	C	0.752777	-0.00705815	0.00116331	1.3e-09
rs33388	5	142697295	A	T	0.539407	0.00767857	0.000999097	1.5e-14
rs4912945	5	143144557	A	T	0.576632	-0.00747629	0.00101389	1.7e-13
rs2277924	5	149324376	A	T	0.832321	-0.00776472	0.00134572	7.9e-09
rs369890	5	156731773	T	G	0.219732	-0.00750546	0.00120379	4.5e-10
rs67265526	5	158433339	T	C	0.612768	0.00780179	0.00102468	2.7e-14
rs35668185	5	168256455	T	C	0.792322	0.0180769	0.00122625	3.5e-49
rs11955153	5	170864548	T	C	0.764305	0.0152365	0.00117564	2.1e-38
rs33852	5	171189571	A	G	0.676991	-0.0128147	0.00106532	2.5e-33
rs702101	5	171276393	G	A	0.402108	-0.0160072	0.00101529	5.3e-56
rs34013988	5	172197790	C	T	0.961006	-0.0174959	0.00257491	1.1e-11
rs148833559	5	172755066	C	A	0.998599	-0.140232	0.0133059	5.7e-26
rs35750596	5	172778841	C	T	0.774209	0.0080482	0.00120525	2.4e-11
rs7733195	5	172994624	G	A	0.650353	0.0124999	0.00104533	5.9e-33
rs244711	5	176509193	C	T	0.314081	-0.0235778	0.00115198	4.2e-93
rs79590982	5	176586282	T	G	0.961723	-0.0174322	0.00261814	2.8e-11
rs3822593	5	178551299	T	G	0.415717	0.00933951	0.00101473	3.5e-20
rs35751	5	178695905	A	G	0.805471	0.00774238	0.00126699	9.9e-10
rs11748619	5	179727399	C	G	0.391623	-0.0114943	0.00102154	2.3e-29
rs404560	5	180626686	T	C	0.752223	0.00833864	0.001156	5.5e-13
rs62390616	6	1621010	G	A	0.872803	-0.00941145	0.00152992	7.7e-10
rs9392366	6	2101913	G	A	0.669588	0.00878069	0.00106457	1.6e-16
rs876122	6	6886297	A	G	0.121147	-0.0154479	0.00152221	3.4e-24
rs1819249	6	7309978	T	G	0.82879	0.0115976	0.00132392	2e-18
rs3812163	6	7725760	A	T	0.531478	-0.0194534	0.000996754	7.9e-85
rs9942510	6	7800306	G	A	0.843092	-0.0140145	0.00136366	8.9e-25
rs6916705	6	15027286	T	C	0.406602	0.00579414	0.00101022	9.7e-09
rs10949583	6	19129293	C	T	0.787363	-0.00695921	0.0012181	1.1e-08
rs41271299	6	19839415	C	T	0.948739	-0.0566504	0.0022511	9.5e-140
rs2294214	6	22056923	A	C	0.683985	0.00662787	0.00106689	5.2e-10
rs1555089	6	24648406	G	A	0.359699	-0.00643099	0.00103508	5.2e-10
rs34164888	6	25521921	C	A	0.772003	0.00713027	0.0011835	1.7e-09
rs62396185	6	26180634	G	C	0.740128	0.0253871	0.00113343	4.1e-111
rs72843633	6	27182949	C	T	0.90953	0.0190869	0.00173505	3.8e-28
rs2071785	6	28912458	T	C	0.601536	0.0118696	0.00101323	1.1e-31
rs116470386	6	30329195	C	T	0.989681	0.0373537	0.00492907	3.5e-14
rs55777621	6	30584133	G	A	0.96507	0.0202036	0.00270702	8.4e-14
rs3132572	6	30861729	G	A	0.112807	0.0133463	0.00156946	1.8e-17
rs622871	6	31878495	A	G	0.309688	0.0176624	0.00107172	5.1e-61
rs149094175	6	32211238	G	C	0.945715	0.0145643	0.00230341	2.6e-10
rs140849564	6	32490607	A	G	0.427328	0.00640179	0.00111323	8.9e-09
rs3130163	6	33126689	A	C	0.849249	0.0110432	0.00143756	1.6e-14
rs9469540	6	33619920	C	T	0.563356	0.0101478	0.00100237	4.3e-24
rs567163563	6	34063364	G	A	0.998201	-0.0839746	0.0120616	3.4e-12
rs192303379	6	34108102	G	A	0.993255	-0.0437967	0.00609579	6.7e-13
rs2780226	6	34199092	C	T	0.0896629	0.0399305	0.00173712	6.4e-117
rs186006155	6	34205823	A	G	0.988232	-0.0583742	0.0047885	3.5e-34
rs143824409	6	34719758	A	T	0.998006	-0.0726646	0.0116921	5.1e-10
rs537523426	6	34773590	T	G	0.989703	-0.0450286	0.00633134	1.1e-12
rs11751895	6	35331104	T	C	0.967295	-0.0171128	0.00278858	8.4e-10
rs3734254	6	35395010	C	T	0.20955	-0.0185626	0.00122061	3.1e-52
rs77337047	6	35507052	G	C	0.978822	-0.0289254	0.00347046	7.8e-17
rs140324444	6	36067466	C	T	0.997373	-0.061763	0.0101996	1.4e-09
rs114635781	6	39288316	G	A	0.986941	0.0283823	0.0045788	5.7e-10
rs2504797	6	39847279	G	A	0.830354	0.00886724	0.00135579	6.1e-11
rs1319012	6	41852616	T	A	0.0741025	0.0245982	0.00194232	9.3e-37
rs33966734	6	41903798	C	A	0.986366	0.0537387	0.00433961	3.2e-35
rs17516786	6	43078066	T	C	0.857451	0.00858769	0.00142517	1.7e-09
rs6901866	6	43260660	T	C	0.706328	0.00796138	0.00109082	2.9e-13
rs6938592	6	45097503	A	T	0.25775	-0.0119118	0.00113684	1.1e-25
rs7748941	6	47437891	T	G	0.69415	0.0103296	0.00108383	1.6e-21
rs3748066	6	52268008	T	G	0.728141	0.00641163	0.00111618	9.2e-09
rs2123530	6	53335699	T	C	0.710613	0.00602561	0.00109563	3.8e-08
rs71564871	6	56830895	G	T	0.828389	0.00770156	0.00131704	5e-09
rs852944	6	72164390	C	T	0.577344	-0.00610622	0.00100708	1.3e-09
rs12209223	6	76164589	C	A	0.898581	-0.0179541	0.00165323	1.8e-27
rs9350850	6	81050236	T	C	0.920435	-0.0260362	0.00183516	1.1e-45
rs4571527	6	81350902	T	C	0.74495	0.00701077	0.00114205	8.3e-10
rs9350900	6	81772949	T	C	0.804336	0.015741	0.00126633	1.8e-35
rs194606	6	82531367	T	G	0.766617	0.00940939	0.00117709	1.3e-15
rs12196697	6	83686243	C	T	0.872104	-0.0106074	0.00148917	1.1e-12
rs9362082	6	85394005	A	G	0.533999	0.0072278	0.00100111	5.2e-13
rs395962	6	105397418	T	G	0.319892	0.0220919	0.00106466	1.2e-95
rs3813498	6	108944165	C	T	0.18763	-0.0126372	0.00127441	3.5e-23
rs6937096	6	109722996	T	C	0.589513	0.0105971	0.00101096	1e-25
rs118102869	6	111197338	T	C	0.981619	-0.0206389	0.003787	5e-08
rs13206861	6	116739061	T	G	0.676077	-0.00930386	0.00106581	2.6e-18
rs7753558	6	117523471	C	A	0.366015	-0.011367	0.00103746	6.2e-28
rs9401013	6	117919375	T	A	0.477508	-0.00726958	0.00100309	4.3e-13
rs1490384	6	126851160	C	T	0.499892	-0.0205417	0.000993042	4.7e-95
rs7754167	6	129823645	A	G	0.257598	-0.0107862	0.00113728	2.4e-21
rs7740107	6	130374461	T	A	0.263741	0.0227611	0.00112645	8.6e-91
rs9321266	6	131316458	A	G	0.612842	-0.0129449	0.00102108	7.9e-37
rs7743622	6	132730372	C	G	0.432445	-0.00694847	0.00100491	4.7e-12
rs2210890	6	133629593	A	G	0.472513	0.00742567	0.000997256	9.6e-14
rs62441842	6	139331131	A	G	0.818546	0.00746387	0.00130423	1e-08
rs62429516	6	140289497	T	A	0.796679	-0.00728439	0.00124014	4.3e-09
rs111984164	6	141556512	A	G	0.639608	0.00661754	0.0010386	1.9e-10
rs225744	6	142562417	T	C	0.23254	-0.0121733	0.00117562	4e-25
rs9496369	6	142724918	C	T	0.713992	0.0237495	0.00109901	1.4e-103
rs765874	6	143185557	T	A	0.510686	0.00542147	0.000993622	4.9e-08
rs2748501	6	146312258	G	A	0.560489	0.00563363	0.00100231	1.9e-08
rs9397403	6	151727545	C	T	0.663872	-0.00645316	0.00105408	9.2e-10
rs4870056	6	152162227	G	A	0.543261	-0.0145445	0.000996455	3e-48
rs722208	6	152322885	A	G	0.729868	-0.0091887	0.00111763	2e-16
rs2813536	6	152521013	C	G	0.617148	0.00714289	0.00102403	3.1e-12
rs514784	6	153423921	G	C	0.191332	0.00735232	0.00126208	5.7e-09
rs6908258	6	155551005	C	T	0.619293	0.00697339	0.00102627	1.1e-11
rs10945540	6	158738975	G	A	0.335244	0.00825546	0.00105319	4.6e-15
rs668871	6	160769811	C	T	0.53009	-0.00896232	0.000995513	2.2e-19
rs73013411	6	164126233	C	A	0.868828	-0.0133203	0.00147529	1.7e-19
rs221721	6	165889031	A	T	0.433869	0.00703015	0.00101766	4.9e-12
rs7768382	6	166341870	T	C	0.523268	0.0079186	0.000994606	1.7e-15
rs76659622	6	168795587	C	G	0.722597	0.0139005	0.0011084	4.4e-36
rs4235910	6	169344450	A	C	0.485286	-0.00701816	0.000995175	1.8e-12
rs6605522	6	169656531	A	G	0.157037	-0.00824703	0.00136428	1.5e-09
rs73042784	7	1584078	C	T	0.474751	0.00580936	0.000999101	6.1e-09
rs798490	7	2801542	G	A	0.706938	0.0254466	0.00109567	2.6e-119
rs113618521	7	5395553	T	C	0.8173	0.00910908	0.00129393	1.9e-12
rs4725065	7	8109522	A	G	0.486223	-0.00941622	0.000999179	4.3e-21
rs1990621	7	12283873	C	G	0.584767	0.00582597	0.001012	8.6e-09
rs6980299	7	15715056	T	C	0.240693	0.00714258	0.00117122	1.1e-09
rs2537604	7	17729429	C	T	0.625103	0.00576844	0.00103584	2.6e-08
rs17139675	7	18733748	G	A	0.938118	0.0128017	0.00208382	8.1e-10
rs727851	7	18786817	G	T	0.793421	-0.00976557	0.00123256	2.3e-15
rs7801037	7	18897511	C	A	0.604262	0.00602207	0.00102398	4.1e-09
rs117674518	7	19240109	T	G	0.948463	0.014842	0.0022674	5.9e-11
rs10241336	7	19610215	T	C	0.369028	0.00998576	0.00103246	4e-22
rs3807945	7	20415826	G	A	0.525568	-0.0109606	0.000999271	5.4e-28
rs6967145	7	23517468	G	C	0.584335	0.0149386	0.00101351	3.6e-49
rs10278268	7	23802003	A	G	0.281512	-0.00603936	0.00110739	4.9e-08
rs59740668	7	25789034	A	G	0.968668	-0.0185554	0.00304375	1.1e-09
rs10260677	7	25874991	A	C	0.806791	-0.0107763	0.00126331	1.5e-17
rs4722736	7	27770119	G	A	0.115793	-0.0110923	0.00155899	1.1e-12
rs508347	7	28212824	T	C	0.296859	0.0205458	0.00109136	4.6e-79
rs12700901	7	28783171	C	A	0.594276	0.0104444	0.00102036	1.4e-24
rs117701289	7	32907921	A	G	0.990112	-0.0382004	0.00521385	2.4e-13
rs10257774	7	35229608	G	T	0.626906	0.00639847	0.00104213	8.3e-10
rs13237498	7	37975641	T	C	0.618718	0.00730021	0.00103106	1.4e-12
rs1524065	7	38126589	C	A	0.346433	-0.0113583	0.00104712	2.1e-27
rs146458902	7	42187851	C	T	0.994031	-0.0385795	0.00646842	2.5e-09
rs17172639	7	46205163	G	A	0.890354	-0.0141224	0.00160189	1.2e-18
rs723149	7	46577056	A	G	0.437153	0.00972748	0.00100555	3.9e-22
rs11555134	7	50659193	C	T	0.767559	-0.00803847	0.00118946	1.4e-11
rs7793921	7	56120881	G	A	0.310767	-0.00798483	0.00107798	1.3e-13
rs71564907	7	65086756	A	C	0.773727	-0.00832972	0.00119273	2.9e-12
rs112903897	7	66145659	C	A	0.80811	-0.00927418	0.00126954	2.8e-13
rs13224557	7	69376723	A	G	0.845251	0.00851671	0.00137917	6.6e-10
rs75899270	7	72897189	G	A	0.984407	-0.0258621	0.00407779	2.3e-10
rs12669267	7	73304636	C	T	0.866987	0.0113351	0.00148692	2.5e-14
rs9641271	7	77297415	C	T	0.518775	-0.00571869	0.000997862	1e-08
rs55976025	7	87105176	G	C	0.890185	-0.00939094	0.0015977	4.2e-09
rs42039	7	92244422	C	T	0.755641	-0.0279937	0.00116145	2.4e-128
rs10237623	7	92487557	G	C	0.869704	-0.0101275	0.00148248	8.4e-12
rs2106736	7	93096890	C	A	0.503804	-0.00560258	0.000998906	2e-08
rs56363908	7	96611052	A	G	0.957505	0.0159303	0.00247077	1.1e-10
rs45446698	7	99332948	T	G	0.958156	-0.0200831	0.00249008	7.3e-16
rs35760677	7	100788382	G	T	0.56808	-0.00629297	0.00100794	4.3e-10
rs201495	7	101755522	C	T	0.709515	0.00660644	0.00117624	1.9e-08
rs2396724	7	114033544	G	A	0.604789	0.00724028	0.00102408	1.5e-12
rs6950680	7	120790287	A	G	0.612816	0.00839666	0.00102442	2.5e-16
rs3757540	7	121962558	T	C	0.632883	-0.00741385	0.00103288	7.1e-13
rs2004640	7	128578301	G	T	0.486505	0.0055209	0.000995434	2.9e-08
rs11556924	7	129663496	C	T	0.611511	-0.00595261	0.0010229	5.9e-09
rs157923	7	130578993	G	C	0.0777562	0.0102977	0.00187585	4e-08
rs12533527	7	130626948	C	T	0.859623	0.0104045	0.00144922	7e-13
rs2347701	7	134392075	T	C	0.38842	0.00672566	0.00103115	6.9e-11
rs6962887	7	135045786	T	G	0.692724	0.0105776	0.00108615	2.1e-22
rs4732134	7	135301061	T	C	0.522517	0.0078003	0.000998476	5.6e-15
rs273945	7	137611566	A	C	0.421963	-0.00731282	0.0010102	4.5e-13
rs11972037	7	139815457	A	G	0.575376	0.00914317	0.00100866	1.2e-19
rs2293177	7	140244560	C	T	0.687228	-0.00655284	0.00107457	1.1e-09
rs822530	7	148631555	A	T	0.20459	-0.0218201	0.0012442	7.4e-69
rs6956736	7	148893472	G	C	0.253786	0.00645924	0.00114917	1.9e-08
rs6977416	7	150542711	G	A	0.665744	-0.0117723	0.00106591	2.3e-28
rs438559	7	151043700	G	A	0.208575	-0.00678451	0.0012318	3.6e-08
rs2442548	8	6425184	C	G	0.153504	0.00770527	0.00139353	3.2e-08
rs7010108	8	9130674	G	A	0.662057	-0.00631328	0.00105872	2.5e-09
rs7822154	8	12667111	G	A	0.795303	0.00688157	0.00125671	4.4e-08
rs1729090	8	13107258	C	T	0.615034	0.00694344	0.00103253	1.8e-11
rs76364830	8	13372120	G	A	0.93663	0.0205217	0.00206826	3.3e-23
rs4317590	8	19357642	A	G	0.521124	-0.00599475	0.00100223	2.2e-09
rs10109521	8	21829948	G	A	0.445936	0.00695886	0.00100595	4.6e-12
rs2294126	8	23167435	T	C	0.976313	-0.0205327	0.00329557	4.7e-10
rs28591363	8	23189703	A	C	0.218213	0.0090629	0.00122012	1.1e-13
rs6557679	8	23383743	G	T	0.739381	-0.00805781	0.00114424	1.9e-12
rs62501195	8	24041988	A	C	0.829151	0.016991	0.00134826	2.1e-36
rs67878739	8	25271895	C	T	0.639703	0.00931733	0.00104165	3.7e-19
rs9314323	8	26243136	A	G	0.301515	-0.0078892	0.00109303	5.3e-13
rs2439497	8	27550722	C	T	0.772	-0.00840875	0.00119125	1.7e-12
rs3779639	8	30407991	G	A	0.507012	-0.00704555	0.00100207	2.1e-12
rs3925	8	38281658	G	A	0.755216	0.00655449	0.0011627	1.7e-08
rs117611250	8	41354843	A	C	0.96282	0.015838	0.00263827	1.9e-09
rs13263338	8	49418561	T	C	0.75508	-0.0113461	0.00116092	1.5e-22
rs72656010	8	57122215	T	C	0.867921	0.0295207	0.00147973	1.5e-88
rs62515454	8	57191451	C	T	0.81806	-0.0191602	0.00130062	4e-49
rs353731	8	57700914	G	T	0.813658	0.0086898	0.00128272	1.2e-11
rs2726554	8	59784043	C	T	0.459957	0.00562636	0.00101408	2.9e-08
rs10435599	8	60641434	G	A	0.907403	-0.0136987	0.00183047	7.2e-14
rs113449182	8	66754188	G	A	0.896441	0.009791	0.00165425	3.2e-09
rs2925155	8	75886297	C	T	0.7388	0.0125861	0.00114705	5.2e-28
rs62515696	8	77346752	C	T	0.961176	0.0168276	0.0025837	7.4e-11
rs61729527	8	77761919	C	T	0.948139	0.0145462	0.00225351	1.1e-10
rs4735769	8	78104676	A	C	0.714361	-0.0165967	0.00110622	7e-51
rs6997004	8	96418497	A	G	0.83874	0.00921624	0.00136364	1.4e-11
rs1788161	8	100696695	A	T	0.179974	-0.00765458	0.00131673	6.1e-09
rs1050969	8	103661730	T	C	0.982517	-0.0258719	0.00393047	4.6e-11
rs2721940	8	116636281	A	C	0.397958	0.00803488	0.0010217	3.7e-15
rs1550162	8	117563532	G	A	0.274697	0.00913154	0.00112182	4e-16
rs2249015	8	120605652	G	A	0.759931	-0.0129341	0.00117141	2.4e-28
rs56311349	8	121288882	A	G	0.823378	-0.0087456	0.00131208	2.6e-11
rs11783086	8	123980448	T	C	0.64512	-0.00808628	0.00104862	1.2e-14
rs4870942	8	126498903	C	T	0.734934	0.00996586	0.00114653	3.6e-18
rs4551307	8	128599672	A	G	0.826983	0.00738965	0.00132085	2.2e-08
rs6986528	8	128987588	T	C	0.446519	-0.00649425	0.00100538	1.1e-10
rs17383026	8	129224599	A	T	0.300785	-0.00883284	0.0010997	9.6e-16
rs72714290	8	130561611	G	A	0.856452	0.0089159	0.00142691	4.1e-10
rs10808583	8	130718020	G	A	0.797119	0.0222062	0.00124459	3.3e-71
rs56256466	8	131083068	G	A	0.82071	-0.00719383	0.00130503	3.5e-08
rs67285323	8	134612309	G	A	0.798868	-0.00785191	0.00124578	2.9e-10
rs16905189	8	135598132	C	G	0.633112	0.0167817	0.00103972	1.3e-58
rs10505629	8	135708614	T	C	0.892942	0.0101618	0.00161441	3.1e-10
rs6997082	8	135834394	T	C	0.707145	0.00678185	0.00109722	6.4e-10
rs79201878	8	143994396	A	T	0.587919	-0.00657229	0.00105898	5.4e-10
rs13272454	8	144349756	G	A	0.558932	0.00758661	0.001007	4.9e-14
rs11784762	8	145009610	A	G	0.602098	0.010976	0.00101994	5.2e-27
rs16919733	9	564836	G	T	0.764658	0.00670704	0.00118084	1.3e-08
rs1983753	9	4160364	G	A	0.148676	-0.00769677	0.00141057	4.9e-08
rs12348423	9	4740251	A	C	0.749759	0.00718053	0.00115145	4.5e-10
rs913588	9	7174673	G	A	0.484376	0.00559103	0.000997371	2.1e-08
rs10810161	9	14460101	A	G	0.521947	-0.00624474	0.00100219	4.6e-10
rs13297644	9	16467709	T	C	0.620239	-0.00594255	0.00105972	2.1e-08
rs10756792	9	16726119	C	T	0.257013	-0.00860865	0.00114691	6.1e-14
rs10811092	9	19002386	T	A	0.438146	0.00626086	0.00101367	6.6e-10
rs1412836	9	22167207	G	A	0.879637	0.00973199	0.00155448	3.8e-10
rs12552374	9	33681446	A	C	0.945416	-0.0133727	0.00220464	1.3e-09
rs4878628	9	35766561	C	T	0.728356	0.00929488	0.00112336	1.3e-16
rs3000664	9	76639440	C	T	0.639078	-0.00622336	0.0010399	2.2e-09
rs35307904	9	78511889	G	A	0.877575	0.0235563	0.00153127	2.1e-53
rs10512053	9	78688079	A	G	0.917332	0.0127607	0.00181126	1.9e-12
rs11144779	9	78792699	T	C	0.703293	0.00802355	0.00110174	3.3e-13
rs4097679	9	83374137	C	G	0.369185	0.00567189	0.00103554	4.3e-08
rs870713	9	84227158	C	A	0.474968	0.00622866	0.00100146	5e-10
rs1330816	9	85093919	C	T	0.802098	-0.00803923	0.00125346	1.4e-10
rs296886	9	86592026	A	G	0.786222	-0.0128486	0.00121676	4.6e-26
rs1593438	9	88978867	A	C	0.656557	-0.0062372	0.00105481	3.4e-09
rs171340	9	89099421	C	T	0.495741	-0.00984702	0.000997767	5.7e-23
rs278697	9	89817653	T	C	0.46327	0.00778585	0.00100389	8.8e-15
rs10780910	9	90849255	T	A	0.411917	0.0119375	0.0010189	1.1e-31
rs7044967	9	92274606	T	G	0.479297	0.00652671	0.00100161	7.2e-11
rs4744061	9	94337875	G	A	0.807997	-0.00893448	0.0012741	2.3e-12
rs10992395	9	95433844	T	C	0.432473	0.0101218	0.00100828	1e-23
rs17532098	9	96262725	C	T	0.894331	-0.0109867	0.00162733	1.5e-11
rs112594996	9	96914890	G	A	0.954016	-0.028535	0.00238056	4.2e-33
rs146618080	9	96988814	G	A	0.98515	0.0313505	0.0043067	3.4e-13
rs188377126	9	97132207	G	A	0.988274	0.0327552	0.00477456	6.9e-12
rs28701981	9	98217581	T	C	0.650006	-0.0185672	0.00105053	6.6e-70
rs10990303	9	98410405	C	T	0.770746	-0.0175166	0.00121248	2.6e-47
rs7853063	9	99154371	A	G	0.804129	-0.0212489	0.00125787	5.1e-64
rs112500293	9	100763455	C	T	0.782673	0.0067745	0.00121389	2.4e-08
rs1572136	9	101740604	G	C	0.726064	0.00788344	0.00112522	2.5e-12
rs78381117	9	108951841	C	G	0.736984	0.0116234	0.00113487	1.3e-24
rs55737907	9	109197622	T	C	0.74927	-0.00700149	0.00115577	1.4e-09
rs959064	9	109519630	T	C	0.840596	-0.0118337	0.00136684	4.8e-18
rs7858917	9	109643880	T	A	0.704537	-0.0146044	0.00109779	2.2e-40
rs7862070	9	112508796	G	A	0.553162	-0.00549366	0.00100778	5e-08
rs1049927	9	113018755	T	C	0.859303	0.00951492	0.00143881	3.8e-11
rs12344515	9	113801231	C	T	0.759636	0.0101637	0.00117064	3.9e-18
rs11791283	9	114267309	C	T	0.527839	0.00649848	0.00100577	1e-10
rs62567815	9	115236893	A	G	0.850978	0.00779822	0.00139931	2.5e-08
rs35358414	9	116168755	G	A	0.894884	0.0109984	0.00163845	1.9e-11
rs7026363	9	116971709	G	A	0.962586	0.0157239	0.00265089	3e-09
rs12685514	9	117037915	T	C	0.752734	-0.008233	0.00116642	1.7e-12
rs1250023	9	117869930	C	T	0.583563	0.00706866	0.00101309	3e-12
rs12378054	9	118411240	T	C	0.915608	0.0165632	0.00181131	6e-20
rs7027103	9	119126101	G	C	0.796286	0.018293	0.00124159	3.9e-49
rs803920	9	119465642	C	T	0.0928155	0.0146012	0.00172119	2.2e-17
rs4836829	9	123482747	C	T	0.305095	0.00804763	0.0010847	1.2e-13
rs62575880	9	124401508	C	A	0.722607	-0.00633235	0.00111485	1.3e-08
rs4838021	9	125657099	C	T	0.872667	-0.00887317	0.00150026	3.3e-09
rs369508364	9	125696599	C	T	0.992414	0.0372948	0.00606406	7.7e-10
rs199955511	9	128221686	C	T	0.647118	0.00601471	0.00104889	9.8e-09
rs2789517	9	129835114	G	A	0.131997	-0.0109088	0.00148595	2.1e-13
rs10901216	9	133471891	G	A	0.652031	0.0131268	0.00104921	6.5e-36
rs9696458	9	136398985	C	T	0.664854	0.00681499	0.00109494	4.8e-10
rs55924785	9	136929586	C	T	0.835308	-0.0101164	0.00134616	5.7e-14
rs11103398	9	139134474	T	C	0.718114	-0.0127076	0.00111743	5.8e-30
rs34602454	9	139374457	A	C	0.72508	-0.0120874	0.00111723	2.8e-27
rs72761016	9	139620637	G	A	0.874763	0.00982789	0.0015104	7.7e-11
rs12764498	10	5042294	T	C	0.882513	0.0170207	0.00156027	1e-27
rs7093310	10	5662119	C	T	0.098455	0.00954701	0.00168893	1.6e-08
rs4750132	10	11920164	T	G	0.200972	0.00962107	0.0012521	1.5e-14
rs4750169	10	12165461	G	A	0.556069	-0.00554218	0.00101182	4.3e-08
rs35954730	10	12943111	G	A	0.710437	0.0132799	0.00110534	3e-33
rs565840574	10	17848398	A	G	0.647416	-0.00735426	0.00128224	9.7e-09
rs12570045	10	22779693	A	G	0.796053	-0.00746579	0.00123844	1.7e-09
rs59407416	10	23779283	G	T	0.67281	-0.00760449	0.00106626	9.9e-13
rs11014285	10	25178864	G	A	0.834714	-0.0117179	0.00136147	7.5e-18
rs11014367	10	25347926	C	G	0.637233	-0.00569242	0.00104055	4.5e-08
rs2808290	10	27900882	C	T	0.497352	-0.00839998	0.00100241	5.3e-17
rs71492575	10	28966233	A	C	0.647545	0.0100303	0.00108879	3.2e-20
rs7092470	10	29491325	C	T	0.764406	-0.00723725	0.00122678	3.6e-09
rs10763837	10	31095665	T	C	0.433171	0.0063961	0.00100832	2.2e-10
rs2778653	10	32090112	T	A	0.585375	-0.00608436	0.00101543	2.1e-09
rs7077783	10	34636820	C	T	0.855319	0.00796217	0.00142298	2.2e-08
rs12354871	10	49527608	C	T	0.73099	0.00625567	0.00113001	3.1e-08
rs10995366	10	52772113	G	A	0.748707	0.00825491	0.00115743	9.9e-13
rs61849823	10	53290991	T	C	0.836002	-0.0110759	0.0013601	3.8e-16
rs1171614	10	61469538	T	C	0.230978	0.0108855	0.00118717	4.8e-20
rs10761494	10	62160833	A	T	0.361673	-0.00742101	0.0010417	1e-12
rs4245596	10	63725862	G	A	0.428067	0.00619103	0.00101133	9.3e-10
rs448355	10	64532595	T	C	0.388109	0.00722396	0.00102736	2e-12
rs3847326	10	65331859	A	G	0.52096	0.00847588	0.00100055	2.4e-17
rs376566696	10	69956271	C	T	0.508525	-0.0112753	0.00100148	2.1e-29
rs12221107	10	70332862	C	T	0.927979	0.0163244	0.00193804	3.7e-17
rs11001274	10	76824354	C	T	0.753812	-0.0069424	0.00116306	2.4e-09
rs3740250	10	79580101	C	T	0.6572	0.00985857	0.00105483	9.1e-21
rs7914926	10	80930698	A	G	0.574193	0.0101863	0.00101143	7.4e-24
rs1013495	10	81140253	C	T	0.542857	0.0132055	0.00100338	1.5e-39
rs139610980	10	81255389	T	C	0.937369	-0.0114224	0.0020707	3.5e-08
rs4934173	10	88020583	G	A	0.807395	0.00724478	0.00127004	1.2e-08
rs12412718	10	88581733	G	T	0.881141	-0.00864553	0.00156231	3.1e-08
rs2785070	10	89774578	T	C	0.554116	-0.00694654	0.00100894	5.8e-12
rs13675	10	93043858	T	C	0.784605	-0.0119556	0.00121614	8.3e-23
rs150435766	10	93494428	A	T	0.852092	0.00786274	0.00140761	2.3e-08
rs6583871	10	94974129	G	T	0.263834	0.00701752	0.00113882	7.2e-10
rs2039616	10	97824968	G	A	0.645387	0.00909994	0.00104313	2.7e-18
rs7082838	10	98712188	T	G	0.893989	-0.0104147	0.00162407	1.4e-10
rs878177	10	100013815	C	T	0.661156	-0.00740072	0.00105425	2.2e-12
rs10883555	10	102657908	C	T	0.450354	-0.00892858	0.00100438	6.1e-19
rs12572775	10	104285594	A	T	0.441345	-0.0128971	0.00100523	1.1e-37
rs879544	10	105500520	T	C	0.766713	-0.0105811	0.00118133	3.3e-19
rs7909791	10	105613178	C	A	0.658971	-0.00644086	0.00105268	9.4e-10
rs4918760	10	114376265	C	A	0.35455	-0.00625083	0.00104698	2.4e-09
rs7076938	10	115789375	C	T	0.266576	-0.00624183	0.00113278	3.6e-08
rs646668	10	116138034	G	A	0.537664	0.00637373	0.00101093	2.9e-10
rs41314489	10	120514834	G	A	0.646514	0.00642703	0.00104706	8.3e-10
rs61876596	10	120982749	G	A	0.956725	-0.0160838	0.00246996	7.4e-11
rs291979	10	121129797	G	A	0.771111	-0.0120256	0.00118923	4.9e-24
rs7902581	10	123405480	C	G	0.730926	0.00815321	0.00113055	5.5e-13
rs6585827	10	124165615	G	A	0.52909	-0.0111491	0.000999937	7.2e-29
rs34936836	10	125077919	T	C	0.79418	0.00714158	0.00123456	7.3e-09
rs2362501	10	126290498	G	A	0.596425	0.0104415	0.0010322	4.7e-24
rs10430743	10	126456997	T	G	0.425533	-0.00602769	0.00100996	2.4e-09
rs1674891	10	127748264	G	A	0.429233	0.00554567	0.00101635	4.9e-08
rs4750760	10	131440318	A	G	0.688984	0.0073357	0.00108203	1.2e-11
rs1623506	11	2011709	C	T	0.846903	-0.0109768	0.00139358	3.4e-15
rs7107076	11	2094303	C	T	0.741068	0.00805539	0.00114214	1.8e-12
rs35506085	11	2165576	G	A	0.814993	0.0146692	0.00129671	1.1e-29
rs185327335	11	2740517	C	T	0.983475	-0.023595	0.00429126	3.8e-08
rs72844278	11	2791597	C	T	0.961177	-0.0236617	0.00264998	4.3e-19
rs143840904	11	2813322	C	T	0.980238	0.0651475	0.00370789	4.2e-69
rs3751006	11	5625847	A	G	0.386428	0.00619994	0.0010249	1.5e-09
rs2168101	11	8255408	C	A	0.690458	0.00619783	0.00111338	2.6e-08
rs4910468	11	9521781	G	A	0.479856	-0.00596636	0.00100142	2.6e-09
rs10734190	11	12001587	T	C	0.152051	-0.0107195	0.00141239	3.2e-14
rs11022461	11	12671580	G	A	0.536987	-0.00905937	0.00100502	2e-19
rs10832013	11	13295353	G	T	0.305161	0.00745444	0.0010845	6.3e-12
rs4307686	11	14265789	A	G	0.525664	-0.00800227	0.00100096	1.3e-15
rs567033	11	17207010	C	T	0.598407	-0.00756047	0.00101742	1.1e-13
rs10832961	11	18653957	C	G	0.241921	0.00840955	0.00116798	6e-13
rs17369889	11	29348607	A	G	0.750247	-0.00650485	0.00116227	2.2e-08
rs704660	11	30447998	C	T	0.590688	-0.00888508	0.00101669	2.3e-18
rs2959093	11	45998185	G	A	0.102863	-0.0127782	0.00165528	1.2e-14
rs12364432	11	47902883	G	A	0.654162	0.0117993	0.0010512	3.1e-29
rs11040429	11	49585779	G	A	0.44308	0.00960587	0.00110386	3.3e-18
rs1827003	11	51356680	G	A	0.0891507	-0.0133913	0.00206951	9.8e-11
rs77584654	11	55095202	C	G	0.969188	0.0178394	0.00292511	1.1e-09
rs11229178	11	57727799	G	A	0.728587	0.00635548	0.00112332	1.5e-08
rs10896795	11	58366561	A	G	0.758495	-0.00786238	0.00116872	1.7e-11
rs174548	11	61571348	C	G	0.686815	0.00602259	0.00107651	2.2e-08
rs533420	11	64983278	C	A	0.301917	-0.00663509	0.00108771	1.1e-09
rs71457704	11	66003852	G	A	0.954355	0.0309611	0.00244557	9.8e-37
rs7952436	11	67024534	C	T	0.918087	0.0457862	0.00182196	2.3e-139
rs56154705	11	68211378	C	T	0.845484	0.0136871	0.00138678	5.6e-23
rs10896402	11	68826317	C	T	0.517962	0.00776857	0.00101863	2.4e-14
rs11263485	11	69162268	G	C	0.863324	-0.00901226	0.00146071	6.8e-10
rs872440	11	69355082	G	A	0.965301	-0.025298	0.00296443	1.4e-17
rs3918292	11	69457547	C	T	0.900657	0.010426	0.00176274	3.3e-09
rs34544557	11	69911825	C	T	0.545702	0.00751578	0.00100759	8.7e-14
rs457556	11	72346850	A	G	0.326533	0.00697631	0.00106938	6.9e-11
rs4044287	11	74267187	T	C	0.526583	-0.00692929	0.00100132	4.5e-12
rs483271	11	74513026	G	T	0.778285	0.00921691	0.00120143	1.7e-14
rs606452	11	75276178	A	C	0.140117	0.0214182	0.0014381	3.6e-50
rs572541	11	77431229	G	A	0.799349	-0.00683188	0.00124996	4.6e-08
rs11607789	11	85526151	C	T	0.738059	0.00766939	0.00114152	1.8e-11
rs10831284	11	94667964	G	A	0.129318	0.0085494	0.00148643	8.8e-09
rs11217863	11	120293138	G	A	0.883893	0.0149724	0.00156094	8.7e-22
rs544624	11	121708760	A	T	0.682081	0.00603315	0.00107339	1.9e-08
rs10892940	11	122842292	A	C	0.414534	-0.00801136	0.00101723	3.4e-15
rs12222197	11	125825224	G	T	0.418792	-0.00877203	0.0010173	6.5e-18
rs687826	11	125981459	C	T	0.6995	0.00698124	0.00110628	2.8e-10
rs10893812	11	127932610	G	C	0.813863	0.01011	0.00130075	7.7e-15
rs7941765	11	128499000	T	C	0.49558	-0.00742889	0.00100212	1.2e-13
rs28663273	11	128668938	A	T	0.630837	0.00677581	0.00104655	9.5e-11
rs525988	11	128962862	G	A	0.84748	-0.00825958	0.00139086	2.9e-09
rs61754851	11	130278773	C	T	0.988999	0.0327844	0.00478504	7.3e-12
rs495360	12	327421	C	A	0.498723	0.00643239	0.00101193	2.1e-10
rs11612228	12	576984	C	T	0.660733	-0.0110883	0.00105733	9.9e-26
rs113867519	12	3350795	G	A	0.910559	-0.0112246	0.00174783	1.3e-10
rs74431741	12	4033760	G	A	0.952545	-0.012934	0.00234335	3.4e-08
rs76895963	12	4384844	T	G	0.979275	-0.0751657	0.00385713	1.4e-84
rs3217844	12	4395885	C	T	0.972713	0.0174159	0.00306883	1.4e-08
rs78470967	12	4521511	T	A	0.957218	-0.0150322	0.00251695	2.3e-09
rs6786	12	6775967	A	G	0.391131	0.00559378	0.00102068	4.2e-08
rs61919240	12	8831954	T	A	0.67584	-0.00617303	0.0010653	6.8e-09
rs2900208	12	11878464	C	A	0.64644	-0.0129335	0.00104381	2.9e-35
rs11055030	12	12878349	G	C	0.71393	0.0108847	0.00110292	5.7e-23
rs139504917	12	13231127	C	T	0.894304	0.011715	0.00162321	5.3e-13
rs12810236	12	14507802	A	G	0.44918	0.00730564	0.00100155	3e-13
rs10841577	12	20783761	G	A	0.468843	0.00664253	0.00100684	4.2e-11
rs954865	12	20834162	G	A	0.666276	-0.00953254	0.00105938	2.3e-19
rs7980561	12	23998888	T	C	0.317405	0.00958927	0.00107168	3.6e-19
rs180958337	12	28168810	C	T	0.993805	-0.0731178	0.00656814	8.7e-29
rs12372002	12	28672834	T	A	0.686943	0.0177623	0.00107564	2.9e-61
rs4447213	12	29170266	G	C	0.218445	0.00699062	0.00120854	7.3e-09
rs2278093	12	29534209	C	A	0.713819	-0.00884287	0.00110757	1.4e-15
rs2374168	12	31789154	A	G	0.278033	0.00612042	0.00111557	4.1e-08
rs2131371	12	46796522	A	C	0.299044	-0.0091374	0.00108876	4.8e-17
rs10875798	12	48732884	C	T	0.686289	0.00725376	0.00107269	1.4e-11
rs118115924	12	49379537	G	T	0.988258	0.0291909	0.00461972	2.6e-10
rs7487150	12	51175690	C	G	0.331086	0.00748465	0.00105883	1.6e-12
rs11170390	12	53455417	G	A	0.940205	-0.0120754	0.00212671	1.4e-08
rs10876469	12	54020203	T	G	0.693807	0.00777057	0.00108147	6.7e-13
rs12368739	12	56697318	C	T	0.0624019	0.0183922	0.00211437	3.4e-18
rs2277339	12	57146069	T	G	0.895936	0.0109551	0.00163259	1.9e-11
rs138854007	12	57522257	C	G	0.925582	-0.0180134	0.00203114	7.4e-19
rs10877030	12	58256714	T	G	0.671836	0.0083087	0.00106818	7.3e-15
rs11614580	12	59966623	G	A	0.689472	-0.00733404	0.0010848	1.4e-11
rs7972031	12	62658228	T	C	0.940342	0.0118293	0.00212298	2.5e-08
rs1456042	12	64451379	G	C	0.446136	-0.00555612	0.00100675	3.4e-08
rs6581627	12	65719229	G	C	0.478388	0.0105934	0.000999407	3e-26
rs10431570	12	66120654	T	C	0.858006	-0.00979774	0.00142751	6.7e-12
rs7306710	12	66376091	T	C	0.479763	0.026717	0.00100421	6e-156
rs3970951	12	66580180	A	G	0.489668	-0.00831083	0.00105328	3e-15
rs1362463	12	68205491	G	C	0.175991	-0.00738833	0.00130996	1.7e-08
rs10878984	12	69828534	C	T	0.655184	-0.0156454	0.00105336	6.7e-50
rs74103241	12	77429776	T	A	0.191284	-0.00928042	0.00128594	5.3e-13
rs310796	12	77453226	G	T	0.319061	-0.00819976	0.00107239	2.1e-14
rs17658685	12	91526748	C	T	0.939107	-0.0127954	0.00212257	1.7e-09
rs9634212	12	93993266	C	A	0.779228	-0.024834	0.00120656	3.9e-94
rs34118426	12	94201279	A	G	0.695541	0.013876	0.00108404	1.6e-37
rs10859612	12	94297331	A	G	0.827904	-0.00845891	0.00132056	1.5e-10
rs61938858	12	96676943	G	A	0.712981	-0.00634444	0.00110425	9.2e-09
rs12371834	12	102347801	C	T	0.560442	0.0124537	0.00100671	3.8e-35
rs703593	12	103064247	A	G	0.518181	0.0102172	0.000997262	1.2e-24
rs2251897	12	103249327	G	A	0.154288	0.00892947	0.00138135	1e-10
rs11612024	12	104354173	C	T	0.700795	-0.00752241	0.00108893	4.9e-12
rs7977765	12	107205390	A	G	0.762957	0.0120428	0.00117224	9.3e-25
rs11836200	12	108146472	A	G	0.547947	-0.00596971	0.0010001	2.4e-09
rs1061651	12	115108361	T	C	0.735616	-0.00693539	0.00113057	8.5e-10
rs12810788	12	116196322	G	A	0.201867	-0.0141137	0.00126883	9.7e-29
rs2392971	12	116719202	A	C	0.686083	0.00588667	0.00107595	4.5e-08
rs7305948	12	117505301	C	T	0.853812	0.0103836	0.00142645	3.4e-13
rs76929617	12	120867798	A	G	0.961093	0.0231648	0.0025825	3e-19
rs13141	12	121756084	G	A	0.988769	0.0320271	0.00473418	1.3e-11
rs12810587	12	122675576	C	T	0.671075	-0.010008	0.00107446	1.2e-20
rs28372579	12	123881176	A	G	0.795054	-0.0167707	0.00123827	8.6e-42
rs11610473	12	124149975	C	G	0.584417	-0.00583653	0.00101284	8.3e-09
rs1809889	12	124801226	T	C	0.269253	0.0132864	0.0011252	3.5e-32
rs11611651	12	133380790	G	A	0.912195	-0.0104291	0.00176208	3.2e-09
rs61950149	13	21543502	T	C	0.883805	0.0138988	0.00159512	2.9e-18
rs79653667	13	27961109	G	A	0.848458	-0.00858	0.00141051	1.2e-09
rs61947180	13	30169861	C	A	0.791985	-0.00773144	0.00125084	6.4e-10
rs2239748	13	33101817	C	T	0.638977	-0.00723014	0.00104402	4.4e-12
rs9576717	13	39634305	C	A	0.900323	0.0101725	0.00167453	1.2e-09
rs9548943	13	40390058	C	T	0.384976	0.006076	0.00103154	3.9e-09
rs56340348	13	41296371	C	T	0.706322	0.00827695	0.0011071	7.6e-14
rs9594689	13	42737268	T	G	0.625974	0.00652531	0.00104249	3.9e-10
rs6561319	13	47112120	C	A	0.366881	-0.00594929	0.00103965	1.1e-08
rs198607	13	48979167	T	C	0.732824	-0.00797388	0.00113228	1.9e-12
rs193054544	13	50125997	T	C	0.983128	-0.0411048	0.003924	1.1e-25
rs184460078	13	50391973	G	A	0.995766	-0.043743	0.00779922	2e-08
rs550437732	13	50449846	G	A	0.993061	0.0382884	0.00646027	3.1e-09
rs2740510	13	50737520	G	A	0.914952	0.0145161	0.00181042	1.1e-15
rs3118906	13	51106788	G	A	0.721663	0.0239011	0.00111658	1.2e-101
rs183159852	13	51509801	G	A	0.988641	0.0275249	0.00480118	9.9e-09
rs9535566	13	51640425	G	C	0.851992	-0.00806115	0.00141598	1.2e-08
rs9600037	13	73490552	A	T	0.696796	-0.00682489	0.00108995	3.8e-10
rs61957968	13	74581675	G	A	0.631127	-0.00630512	0.00104626	1.7e-09
rs17804744	13	80700707	T	C	0.802866	-0.00783499	0.00126334	5.6e-10
rs34357559	13	85915002	C	T	0.622407	-0.0060543	0.00103494	4.9e-09
rs9515919	13	92024328	A	T	0.369431	0.0137694	0.00103664	2.9e-40
rs12875139	13	99517922	C	G	0.778933	-0.0085454	0.00120593	1.4e-12
rs787	13	101703695	C	G	0.817022	0.00750747	0.00129799	7.3e-09
rs10870597	13	114999636	A	G	0.764564	0.0117281	0.00117979	2.8e-23
rs4982404	14	21539684	C	T	0.458331	-0.00951924	0.00100779	3.5e-21
rs28663442	14	21921225	C	T	0.824014	-0.0109448	0.00132571	1.5e-16
rs34074573	14	23789955	A	G	0.837578	-0.0121832	0.00135476	2.4e-19
rs11621360	14	23911407	T	C	0.33869	-0.00656225	0.0010582	5.6e-10
rs36226649	14	24835500	T	C	0.933492	-0.022867	0.00200891	5.1e-30
rs7154847	14	31059969	G	A	0.70387	-0.00675593	0.00109687	7.3e-10
rs112957890	14	36220876	A	G	0.735343	-0.00837899	0.00114601	2.6e-13
rs2073242	14	37129341	A	C	0.376298	0.00754714	0.00103691	3.4e-13
rs10131337	14	37144516	C	T	0.75575	-0.00938418	0.00117003	1.1e-15
rs7140599	14	39942467	T	C	0.418489	-0.00562063	0.0010144	3e-08
rs7149853	14	54355154	T	A	0.870836	0.0111486	0.00155068	6.5e-13
rs12586289	14	55262780	G	T	0.430098	-0.00790213	0.00101108	5.5e-15
rs35421243	14	56627702	G	T	0.715232	0.00622064	0.00111587	2.5e-08
rs10483727	14	61072875	T	C	0.38983	0.01767	0.00102574	1.7e-66
rs2145603	14	63865925	C	G	0.917555	0.0107471	0.00182748	4.1e-09
rs7147987	14	65538131	A	G	0.538687	0.0111521	0.00100825	1.9e-28
rs1314921	14	68715181	A	G	0.855528	0.00980092	0.00142337	5.7e-12
rs7140546	14	69126756	G	A	0.759091	0.00639313	0.00117303	5e-08
rs1547088	14	70413046	A	G	0.635059	-0.010855	0.00104325	2.4e-25
rs12880103	14	73729784	G	C	0.813525	0.00887192	0.00129129	6.4e-12
rs862041	14	74986403	T	C	0.363264	-0.0121557	0.00104245	2e-31
rs2241274	14	75251331	G	A	0.531733	0.00626546	0.00100133	3.9e-10
rs145054799	14	76391232	T	C	0.235371	0.00898266	0.00118457	3.4e-14
rs12898064	14	92321210	A	G	0.479428	0.00646195	0.00100316	1.2e-10
rs10129429	14	92430831	G	A	0.576289	0.0129511	0.00101348	2.2e-37
rs7156335	14	93406232	T	C	0.908675	-0.013221	0.00174811	3.9e-14
rs28929474	14	94844947	C	T	0.980198	-0.059288	0.00359445	4e-61
rs3783350	14	101199022	G	A	0.203602	0.00791969	0.00124928	2.3e-10
rs8011721	14	102986388	C	G	0.733825	0.00918754	0.00113265	5e-16
rs12882130	14	103878774	C	G	0.616992	0.0120291	0.00104544	1.2e-30
rs55633823	14	105954705	C	T	0.74853	-0.00800691	0.00115976	5.1e-12
rs12900116	15	38380787	T	C	0.365937	0.00788302	0.00104951	5.9e-14
rs62018159	15	40397421	G	A	0.790723	-0.00700152	0.00123621	1.5e-08
rs548932774	15	41438153	G	A	0.652784	0.00949453	0.00107204	8.3e-19
rs117618307	15	42030849	A	G	0.978928	0.0255394	0.00348417	2.3e-13
rs62020666	15	43026625	T	A	0.898685	0.0119865	0.00168714	1.2e-12
rs1484194	15	46666190	A	G	0.801695	-0.00727738	0.00127763	1.2e-08
rs8042740	15	48686310	C	T	0.909369	0.0164277	0.00177119	1.8e-20
rs1036477	15	48914926	A	G	0.897945	0.0140542	0.00164889	1.5e-17
rs2614791	15	51207267	A	C	0.790459	0.0118147	0.00122804	6.5e-22
rs2470144	15	51621725	T	C	0.497821	0.00597274	0.00100386	2.7e-09
rs3743266	15	60781513	T	C	0.664812	0.00645386	0.00105855	1.1e-09
rs782932	15	61409980	G	A	0.657919	0.00861343	0.00105484	3.2e-16
rs62007368	15	62318178	A	G	0.577884	0.00922253	0.00100991	6.7e-20
rs62011285	15	63791063	T	C	0.65669	-0.0062062	0.00105179	3.6e-09
rs2414883	15	65951797	C	A	0.833472	-0.00883151	0.00134	4.4e-11
rs56173559	15	67008443	A	G	0.728904	-0.0101827	0.00113213	2.4e-19
rs12161926	15	67307227	T	G	0.805058	-0.00693287	0.00126127	3.9e-08
rs35874463	15	67457698	A	G	0.942349	-0.0373438	0.00213762	2.4e-68
rs145992461	15	68527845	T	C	0.985914	-0.0327129	0.00444227	1.8e-13
rs71393466	15	70034953	A	G	0.897505	0.0220129	0.00164602	8.6e-41
rs8039718	15	70356150	C	T	0.823238	-0.0129685	0.0013115	4.7e-23
rs12437759	15	70793525	T	C	0.228227	-0.00741524	0.00119714	5.9e-10
rs2291277	15	72195229	T	C	0.974614	-0.0311018	0.00318152	1.4e-22
rs2912231	15	72567957	G	T	0.777249	-0.00668024	0.00120344	2.8e-08
rs528679800	15	73296473	A	C	0.997252	-0.0579391	0.00971123	2.4e-09
rs4886782	15	74228810	G	A	0.645059	0.0153603	0.00104695	9.8e-49
rs5742915	15	74336633	T	C	0.539562	-0.0134847	0.00100109	2.3e-41
rs12904319	15	75816649	A	C	0.880214	-0.0163695	0.00153826	1.9e-26
rs62027307	15	77303108	C	T	0.922902	-0.0162102	0.00187893	6.3e-18
rs58754882	15	81595358	G	A	0.908787	-0.00972253	0.00173274	2e-08
rs11857976	15	81823538	T	C	0.28506	-0.0109244	0.00111149	8.5e-23
rs7165003	15	84414413	C	G	0.868732	-0.00808899	0.00147795	4.4e-08
rs11259936	15	84580582	A	C	0.477164	-0.0217276	0.000998658	6e-105
rs370303837	15	84839013	A	C	0.826862	0.0108886	0.00143062	2.7e-14
rs12907384	15	86276000	T	C	0.467995	0.00893743	0.000999054	3.7e-19
rs7167079	15	89275746	G	A	0.237204	-0.00849207	0.00127334	2.6e-11
rs7497684	15	89342720	C	A	0.52007	-0.0130024	0.00100424	2.4e-38
rs28584580	15	89397827	A	G	0.969728	0.0657836	0.00290775	2.5e-113
rs141308595	15	89424870	G	T	0.998497	0.12132	0.0128871	4.8e-21
rs71403964	15	89522660	T	C	0.447049	0.00671362	0.00106552	3e-10
rs7497639	15	89774212	A	C	0.624924	0.00574938	0.00103838	3.1e-08
rs2350479	15	90147587	G	A	0.439163	0.0075897	0.00101561	7.8e-14
rs2939848	15	90619081	C	T	0.746851	0.00646851	0.0011547	2.1e-08
rs2074585	15	91009484	G	A	0.485377	-0.00598173	0.000997406	2e-09
rs2304655	15	93435225	C	T	0.432018	0.00565634	0.00101381	2.4e-08
rs4777825	15	93840263	C	T	0.244683	-0.00678662	0.00116269	5.3e-09
rs7181724	15	94551607	A	G	0.568227	-0.00815222	0.00101978	1.3e-15
rs113080593	15	96134473	A	C	0.959723	0.0147033	0.00264304	2.7e-08
rs77415317	15	99124382	G	A	0.981357	-0.0221841	0.003685	1.7e-09
rs2871865	15	99194896	C	G	0.883791	0.0244258	0.0015568	1.8e-55
rs2715443	15	99412553	A	C	0.776357	-0.00688331	0.001203	1.1e-08
rs8038415	15	99499434	T	C	0.496497	-0.00694912	0.00100411	4.5e-12
rs1529889	15	100539258	G	A	0.544619	-0.0102286	0.00101883	1e-23
rs13379600	15	100626269	G	C	0.835928	-0.00762165	0.00138065	3.4e-08
rs72755233	15	100692953	G	A	0.888514	0.0412653	0.00158358	1.1e-149
rs4246303	15	100747143	C	T	0.789758	-0.00742466	0.00123002	1.6e-09
rs4369638	15	100794363	C	T	0.296145	0.0157461	0.00109938	1.6e-46
rs41319544	15	101567547	G	C	0.85004	0.0104157	0.0014007	1e-13
rs4965789	15	101667226	T	C	0.0491814	-0.0140182	0.00230453	1.2e-09
rs62621400	15	101718239	C	G	0.9424	0.0299795	0.0021443	2e-44
rs34937195	15	102003631	C	A	0.182217	-0.0108399	0.00130487	9.8e-17
rs10794639	16	377367	A	G	0.531835	0.00717762	0.00100298	8.3e-13
rs12051245	16	783865	T	C	0.768166	-0.0159188	0.00118592	4.4e-41
rs75240805	16	1000839	T	C	0.687722	-0.00877367	0.00113939	1.4e-14
rs213656	16	1113847	T	G	0.410584	0.00601156	0.00102147	4e-09
rs71385734	16	2160503	T	G	0.830114	0.016458	0.00134035	1.2e-34
rs27345	16	2267877	G	A	0.715898	-0.012475	0.00110965	2.5e-29
rs7201584	16	2637283	T	C	0.829479	-0.0088402	0.00132894	2.9e-11
rs150042854	16	2956969	T	C	0.911426	0.0103807	0.00177755	5.2e-09
rs129963	16	3796147	T	C	0.428871	-0.00645929	0.00102207	2.6e-10
rs1045476	16	4015313	A	G	0.178555	-0.0115171	0.00130685	1.2e-18
rs56104880	16	4361138	T	C	0.694547	-0.0073059	0.0010985	2.9e-11
rs9938257	16	4382607	T	G	0.770307	0.00744531	0.00120702	6.9e-10
rs2072594	16	4896730	G	C	0.677406	-0.00760569	0.00107383	1.4e-12
rs964006	16	9080990	C	T	0.855517	-0.00979552	0.00143111	7.7e-12
rs246185	16	14395432	T	C	0.677533	-0.00982809	0.00108033	9.3e-20
rs4985128	16	15072433	C	T	0.751034	0.00845569	0.00128092	4.1e-11
rs79686715	16	16195257	G	A	0.967899	0.0178244	0.00283491	3.2e-10
rs1051547	16	19279380	T	C	0.438585	0.00633289	0.00101639	4.6e-10
rs57349257	16	19713315	T	C	0.821557	-0.00745844	0.00132313	1.7e-08
rs71374488	16	20703074	T	C	0.866762	0.00863092	0.00147555	4.9e-09
rs12708665	16	24728227	A	G	0.284671	-0.00868082	0.00111048	5.4e-15
rs4788218	16	30055750	T	C	0.599301	-0.0106911	0.00102093	1.2e-25
rs139004817	16	47432378	G	C	0.995518	-0.0446899	0.00777249	8.9e-09
rs933561	16	49874676	A	G	0.653275	0.00745827	0.00105266	1.4e-12
rs138937927	16	51095561	C	T	0.974384	0.0284433	0.00328427	4.7e-18
rs113335556	16	53514820	C	T	0.698243	-0.0123906	0.00108866	5.2e-30
rs13334364	16	67332365	T	C	0.924936	0.015944	0.00189989	4.8e-17
rs12934423	16	68390386	C	T	0.954553	0.0136663	0.0023983	1.2e-08
rs9924894	16	69367385	T	G	0.7395	0.00833519	0.00114111	2.8e-13
rs8049669	16	69551467	A	T	0.430242	-0.00959155	0.00103216	1.5e-20
rs4265798	16	70636616	T	A	0.0626805	0.0144212	0.00218369	4e-11
rs76513770	16	72505534	T	C	0.871844	0.0100509	0.00149758	1.9e-11
rs11641701	16	73079212	A	G	0.613527	-0.00581769	0.00104215	2.4e-08
rs6564524	16	73795004	C	T	0.711882	0.00774025	0.00110746	2.8e-12
rs11648221	16	75182089	A	C	0.377344	-0.00853044	0.00103361	1.5e-16
rs150149068	16	78062057	G	C	0.998154	-0.0746804	0.0116546	1.5e-10
rs4888730	16	78078714	C	T	0.642402	0.00597739	0.00105875	1.6e-08
rs7196461	16	79171571	T	A	0.897554	-0.00917063	0.00165388	2.9e-08
rs4493049	16	80046769	G	A	0.53003	-0.00617091	0.00102018	1.5e-09
rs62046625	16	81578706	G	A	0.883263	-0.011087	0.00156213	1.3e-12
rs12928375	16	82200011	C	T	0.867625	-0.0103459	0.00147946	2.7e-12
rs12933677	16	83983775	T	C	0.535497	0.0063569	0.001008	2.9e-10
rs3893782	16	84806837	A	C	0.605874	-0.0086108	0.00105055	2.5e-16
rs186128504	16	84902631	A	G	0.991429	0.0337783	0.00546224	6.3e-10
rs8059189	16	86417349	G	A	0.596087	0.00602174	0.00104619	8.6e-09
rs202127176	16	88782205	G	C	0.998536	0.104337	0.0130906	1.6e-15
rs2242171	16	88793910	C	T	0.401467	-0.0127052	0.00103537	1.3e-34
rs79139787	16	89795360	C	T	0.91011	0.0159071	0.00182307	2.7e-18
rs2663344	17	926359	A	C	0.689982	0.00690584	0.00108581	2e-10
rs57207396	17	1630208	C	T	0.739806	0.00928835	0.00113775	3.2e-16
rs7359529	17	2005346	G	A	0.984091	-0.0236288	0.00401691	4e-09
rs2047803	17	7237346	T	C	0.638592	-0.00588935	0.00104545	1.8e-08
rs12942267	17	7372637	C	T	0.359969	0.0150633	0.00104206	2.3e-47
rs12949853	17	7570878	G	A	0.200486	-0.0101742	0.00126645	9.5e-16
rs4792250	17	8024218	T	A	0.40255	-0.00871622	0.00102012	1.3e-17
rs854781	17	18043500	A	C	0.37769	0.00777472	0.00103132	4.7e-14
rs7213608	17	21279289	C	T	0.32465	-0.0140416	0.0010774	8e-39
rs542939	17	27889986	T	C	0.343855	-0.0133678	0.00105083	4.5e-37
rs78158897	17	27967058	A	G	0.963277	0.014695	0.0026585	3.2e-08
rs6505216	17	29206421	G	T	0.767042	0.028109	0.00123025	1.5e-115
rs7208859	17	29262773	T	C	0.850003	0.00788094	0.00142015	2.9e-08
rs7211634	17	30215525	T	C	0.179103	0.00963722	0.00130167	1.3e-13
rs1043515	17	36922196	A	G	0.433821	-0.0119574	0.00100614	1.4e-32
rs10852940	17	38590706	G	C	0.600851	0.00979826	0.00101919	7e-22
rs1542924	17	40863692	C	G	0.395487	-0.00760547	0.00102208	1e-13
rs12950756	17	41904372	T	C	0.925225	-0.0119907	0.00193829	6.2e-10
rs8067974	17	43232566	A	G	0.670683	0.0126205	0.001065	2.1e-32
rs3843738	17	43739194	A	G	0.529483	-0.00558181	0.00101518	3.8e-08
rs118058613	17	44872032	G	A	0.967803	-0.0237831	0.00282775	4.1e-17
rs77244957	17	46325577	T	C	0.847686	0.0154409	0.00140565	4.5e-28
rs12948439	17	46967124	G	A	0.459928	0.0128117	0.00100195	1.9e-37
rs17709919	17	47399600	C	G	0.543494	0.00812409	0.00100341	5.7e-16
rs741128	17	54259113	G	A	0.49355	0.00603054	0.00100142	1.7e-09
rs227722	17	54779481	G	A	0.754491	-0.0126872	0.00117158	2.5e-27
rs9908159	17	54841961	T	C	0.506961	0.0124532	0.00100146	1.7e-35
rs11658228	17	55756013	C	T	0.747478	0.00685463	0.0011576	3.2e-09
rs9902820	17	56637545	A	C	0.605603	-0.00602575	0.00102121	3.6e-09
rs9905385	17	59498250	A	G	0.329281	0.0196124	0.0010663	1.5e-75
rs2079796	17	59608726	G	C	0.629398	-0.0111336	0.00103549	5.8e-27
rs11657101	17	60636826	G	A	0.638965	-0.00787277	0.00104506	4.9e-14
rs75657327	17	60913166	C	G	0.946184	0.0139606	0.00234144	2.5e-09
rs3020619	17	61993137	A	G	0.729423	-0.022588	0.00113054	8.3e-89
rs2302237	17	62048707	C	T	0.595701	-0.00881023	0.00102129	6.3e-18
rs12452505	17	63556402	C	G	0.857798	0.017986	0.00143403	4.4e-36
rs60856912	17	65892343	G	T	0.837014	-0.00829128	0.00135972	1.1e-09
rs34497818	17	66301563	C	T	0.63078	-0.00776799	0.00103385	5.7e-14
rs817543	17	67415277	A	G	0.498051	0.00697522	0.000999304	3e-12
rs2716216	17	67494903	A	G	0.58615	-0.00702247	0.00101832	5.3e-12
rs11867479	17	68090207	C	T	0.642918	-0.0115609	0.00104182	1.3e-28
rs77388117	17	68151469	C	T	0.925693	0.0129652	0.00190422	9.9e-12
rs8066396	17	68688689	T	G	0.685565	0.0068564	0.00107671	1.9e-10
rs7223448	17	69311953	T	C	0.346951	-0.00704637	0.00105154	2.1e-11
rs71377825	17	69932525	A	T	0.736492	-0.00952872	0.00113681	5.2e-17
rs1979110	17	71145694	G	C	0.744055	-0.0064591	0.00114687	1.8e-08
rs1369299	17	73347325	T	C	0.15113	-0.0107575	0.00139215	1.1e-14
rs9900387	17	76164404	A	C	0.447298	-0.00601878	0.00100882	2.4e-09
rs4969141	17	76391653	C	T	0.51001	-0.00555008	0.00100017	2.9e-08
rs8079153	17	76796854	T	C	0.44787	0.00711284	0.00100384	1.4e-12
rs35881190	17	76906367	C	T	0.65162	0.00602192	0.00105804	1.3e-08
rs62073017	17	79092463	C	T	0.602833	0.00849413	0.0010312	1.8e-16
rs182760976	17	79373203	C	A	0.504058	0.00659592	0.00101154	7e-11
rs12939225	17	79409434	A	G	0.459154	-0.00890461	0.00102603	4e-18
rs4969471	17	79977813	C	G	0.297364	-0.00841303	0.00109543	1.6e-14
rs505110	18	331506	G	A	0.624992	-0.00672361	0.00106267	2.5e-10
rs629536	18	2821280	C	G	0.537637	-0.00586569	0.00101824	8.4e-09
rs111610121	18	11981484	A	G	0.720564	0.00754701	0.00112035	1.6e-11
rs498685	18	13088673	T	C	0.405936	0.0068777	0.00101853	1.5e-11
rs7237942	18	20728049	A	G	0.211088	-0.0297667	0.00122632	3.8e-130
rs4629056	18	22746547	T	A	0.546908	-0.00704393	0.00106109	3.2e-11
rs8091465	18	22811960	C	T	0.641543	0.00692133	0.00104448	3.4e-11
rs12971005	18	23564192	G	C	0.901393	-0.0110454	0.00167778	4.6e-11
rs2289543	18	29772976	A	C	0.738158	-0.00681233	0.00113972	2.3e-09
rs71363498	18	33026687	G	A	0.707644	-0.00744431	0.00111557	2.5e-11
rs4499316	18	41878328	G	A	0.830979	0.00776968	0.00134965	8.6e-09
rs9956387	18	44773382	A	T	0.49664	-0.00662554	0.00100457	4.2e-11
rs11663823	18	45878812	C	T	0.618677	-0.00585252	0.00103157	1.4e-08
rs9953366	18	46474192	T	C	0.321623	0.00856574	0.00109017	3.9e-15
rs62102286	18	46592408	T	G	0.56226	-0.016526	0.00101163	5.5e-60
rs7228703	18	50656120	A	C	0.494519	0.00574436	0.00100412	1.1e-08
rs17596722	18	53154167	C	T	0.798888	0.00709432	0.00125014	1.4e-08
rs6567160	18	57829135	T	C	0.767188	-0.0142568	0.0011847	2.4e-33
rs59951000	18	74975828	C	T	0.958135	0.0142655	0.00250231	1.2e-08
rs2290154	18	77211175	T	C	0.641687	0.00916165	0.00104668	2.1e-18
rs117246624	19	1012002	A	G	0.845665	-0.00808459	0.0013837	5.1e-09
rs12985850	19	2155042	G	A	0.598958	-0.0146731	0.00102616	2.2e-46
rs4806862	19	2523781	G	T	0.672102	-0.00750826	0.00107341	2.7e-12
rs740521	19	3367745	G	A	0.584553	0.00555217	0.00101351	4.3e-08
rs12980469	19	3457058	G	A	0.770487	-0.0137947	0.00119231	5.9e-31
rs350912	19	4098776	A	G	0.284948	0.00950001	0.00110927	1.1e-17
rs12459155	19	4774475	C	G	0.869444	0.00857595	0.00148843	8.3e-09
rs17883331	19	4954455	G	A	0.801062	0.0176561	0.00126231	1.9e-44
rs12982373	19	5782487	C	T	0.919216	-0.0123993	0.00196975	3.1e-10
rs12608967	19	7164469	C	T	0.794276	-0.0137192	0.00124216	2.3e-28
rs62621197	19	8670147	C	T	0.96283	0.0647486	0.00274702	7.7e-123
rs2228612	19	10273372	T	C	0.935046	-0.0184603	0.00202701	8.5e-20
rs2116881	19	10750783	C	T	0.291116	0.0110462	0.00113548	2.3e-22
rs8105245	19	12193086	T	C	0.923829	-0.0175273	0.00189515	2.3e-20
rs1042164	19	13264398	C	T	0.816556	0.00919161	0.00129176	1.1e-12
rs2305769	19	17264961	G	C	0.770267	0.0125335	0.00120193	1.9e-25
rs10469472	19	17486926	T	G	0.877473	0.00868141	0.00154725	2e-08
rs35928002	19	18116144	A	G	0.693532	0.00967475	0.00111883	5.3e-18
rs8106096	19	18536416	C	G	0.665708	0.00774342	0.00106078	2.9e-13
rs60321073	19	19499598	A	G	0.821577	0.0127158	0.0013089	2.6e-22
rs8101679	19	19733877	T	C	0.251222	0.00660592	0.00115571	1.1e-08
rs11673135	19	31044844	G	C	0.835996	-0.0100081	0.00135276	1.4e-13
rs2267584	19	36156588	G	A	0.707798	-0.0078038	0.00110115	1.4e-12
rs4806415	19	37642917	G	A	0.476467	0.00922263	0.00100255	3.6e-20
rs3136646	19	39399277	C	T	0.764332	0.00737381	0.0011862	5.1e-10
rs34093919	19	41117300	G	A	0.987892	0.0279059	0.00457001	1e-09
rs17318596	19	41937095	G	A	0.638235	-0.0113748	0.00104105	8.6e-28
rs11882654	19	42770370	G	A	0.950049	0.0156195	0.00230469	1.2e-11
rs2599442	19	43995275	G	A	0.779314	-0.010196	0.00121055	3.7e-17
rs7409416	19	46980336	A	G	0.037419	-0.0175146	0.00264085	3.3e-11
rs4002471	19	49215095	C	T	0.452558	0.00745769	0.00100722	1.3e-13
rs3760708	19	50084596	G	C	0.771134	-0.00757711	0.00119116	2e-10
rs4252548	19	55879672	C	T	0.978094	0.0397458	0.00341289	2.4e-31
rs147110934	19	55993436	G	T	0.975738	0.0378135	0.00324999	2.7e-31
rs16987303	19	57037103	C	G	0.809679	-0.00759003	0.00127503	2.6e-09
rs16988490	20	3335431	T	C	0.770971	-0.0076036	0.0011908	1.7e-10
rs6084459	20	3751900	T	C	0.498405	0.00615791	0.00100231	8.1e-10
rs58842569	20	4099558	T	G	0.655091	-0.012908	0.00105308	1.5e-34
rs55948698	20	5077015	T	A	0.895422	0.0135587	0.00163413	1.1e-16
rs3852945	20	6254118	T	C	0.480461	-0.00575753	0.00101667	1.5e-08
rs6054390	20	6592094	G	A	0.372036	0.0195204	0.00103875	8.7e-79
rs6054494	20	6710434	T	G	0.670694	0.0105038	0.00106827	8.2e-23
rs6085728	20	6902150	G	A	0.251269	0.00648234	0.00115994	2.3e-08
rs911641	20	13259045	C	G	0.634254	-0.00610244	0.0010439	5e-09
rs4813284	20	17759862	C	T	0.558999	0.00712368	0.00101052	1.8e-12
rs73125634	20	20069826	G	T	0.721418	0.00883743	0.00112006	3e-15
rs8117259	20	20348253	C	T	0.819566	0.00747762	0.00131658	1.4e-08
rs4813419	20	21228916	C	T	0.33267	0.00911044	0.001065	1.2e-17
rs6121246	20	30433352	C	T	0.784033	-0.00675633	0.00121989	3.1e-08
rs73107850	20	31217322	T	C	0.990088	0.02925	0.00510944	1e-08
rs548466113	20	32287917	C	T	0.727618	0.01972	0.00113297	7.5e-68
rs142163191	20	32721165	T	G	0.937127	0.0150171	0.00207366	4.4e-13
rs80197701	20	32998190	G	A	0.922535	0.0169067	0.00282663	2.2e-09
rs143384	20	34025756	A	G	0.595475	-0.0376029	0.00101759	6.5e-299
rs8114927	20	35050323	T	C	0.0718496	-0.0186538	0.00195814	1.6e-21
rs4810266	20	35255476	C	T	0.956012	-0.0154782	0.00247345	3.9e-10
rs35877317	20	35948891	A	C	0.979174	-0.0205198	0.00353357	6.4e-09
rs2224538	20	38552078	T	C	0.636285	0.00960996	0.00104409	3.4e-20
rs2038443	20	38821796	C	T	0.617805	-0.00578892	0.00104926	3.4e-08
rs117459310	20	39956368	G	T	0.990787	0.0300583	0.0054593	3.7e-08
rs73611279	20	40090928	A	T	0.965812	0.0201571	0.00275875	2.7e-13
rs285204	20	42296961	T	C	0.118308	0.0091812	0.00154775	3e-09
rs16989483	20	43537200	T	C	0.725815	-0.00775044	0.00111262	3.3e-12
rs13041213	20	47800829	T	A	0.764531	-0.0160653	0.00118576	8.1e-42
rs4647958	20	48600631	T	C	0.880383	0.0128824	0.00153791	5.4e-17
rs13037515	20	49090262	T	C	0.834767	-0.0102881	0.00135176	2.7e-14
rs6069674	20	54831274	C	T	0.476468	0.00648841	0.00102312	2.3e-10
rs185799410	20	57466093	G	T	0.973887	0.0260751	0.00318378	2.6e-16
rs73306876	20	57739829	A	G	0.882423	-0.010926	0.00156024	2.5e-12
rs56162960	20	60982499	G	C	0.510144	0.00564337	0.00100227	1.8e-08
rs35628589	20	61440005	C	T	0.929693	-0.0227142	0.00204473	1.1e-28
rs6010778	20	61522019	T	C	0.655841	-0.00575828	0.00105373	4.6e-08
rs3810478	20	62191475	T	G	0.633449	-0.00667757	0.00109026	9.1e-10
rs3003137	20	62830802	G	T	0.571356	0.00600223	0.00101828	3.8e-09
rs13051770	21	17391965	C	T	0.242652	0.00722467	0.00116923	6.5e-10
rs2830581	21	28293800	G	A	0.840201	0.00919974	0.00136764	1.7e-11
rs56165045	21	30114027	G	A	0.85938	0.00885746	0.0014451	8.8e-10
rs9978987	21	33007192	G	A	0.772005	-0.00700857	0.00120931	6.8e-09
rs7281554	21	34928355	C	T	0.599439	-0.00571305	0.00102461	2.5e-08
rs8127394	21	35712357	G	T	0.436405	-0.00984429	0.00101246	2.4e-22
rs113382956	21	37750829	T	C	0.857771	0.00945524	0.00144948	6.9e-11
rs2245888	21	38085742	T	C	0.262352	-0.0071498	0.00114021	3.6e-10
rs9976812	21	39690245	C	G	0.436218	0.0114178	0.00101851	3.6e-29
rs7282525	21	41460412	C	T	0.346275	0.00600735	0.00105356	1.2e-08
rs13051496	21	47423509	C	T	0.772868	0.00875572	0.00119905	2.8e-13
rs35548026	21	47552209	G	A	0.91046	-0.0125051	0.00175638	1.1e-12
rs2904552	22	18905964	C	T	0.895802	-0.00975183	0.00168848	7.7e-09
rs12628193	22	20791438	C	A	0.624375	-0.00816835	0.00103493	3e-15
rs134096	22	28070135	G	A	0.481009	-0.00667519	0.00101484	4.8e-11
rs111965080	22	28962094	C	T	0.986522	0.0418227	0.00434888	6.8e-22
rs713875	22	30592487	C	G	0.44545	0.00875013	0.00100832	4e-18
rs2740982	22	33069689	C	T	0.8711	0.0140145	0.00150883	1.6e-20
rs5750089	22	35642566	G	C	0.323252	-0.00703726	0.00107959	7.1e-11
rs1894645	22	38202642	G	T	0.0587418	-0.0143393	0.00213287	1.8e-11
rs5750691	22	39281774	T	G	0.774822	-0.00876066	0.00120466	3.5e-13
rs130650	22	39644522	C	T	0.745286	-0.00637831	0.00115595	3.4e-08
rs112119625	22	41208244	C	T	0.960741	0.0159962	0.00266399	1.9e-09
rs41277471	22	42229092	G	C	0.906774	0.012134	0.00174315	3.4e-12
rs8140884	22	43333156	G	A	0.688628	0.00648739	0.00108342	2.1e-09
rs9614672	22	45843773	T	C	0.79866	-0.00976138	0.00125256	6.5e-15
rs7293204	22	46231145	G	T	0.58083	-0.007097	0.00102261	3.9e-12
rs78358349	22	46406782	C	A	0.943505	-0.0159566	0.0021715	2e-13
rs4253755	22	46615376	G	A	0.871446	-0.00878872	0.00150749	5.5e-09
rs4468	22	50167652	T	C	0.578425	-0.0060021	0.00106514	1.8e-08
rs8127394	21	35712357	G	T	0.436405	-0.00984429	0.00101246	2.4e-22
rs113382956	21	37750829	T	C	0.857771	0.00945524	0.00144948	6.9e-11
rs2245888	21	38085742	T	C	0.262352	-0.0071498	0.00114021	3.6e-10
rs9976812	21	39690245	C	G	0.436218	0.0114178	0.00101851	3.6e-29
rs7282525	21	41460412	C	T	0.346275	0.00600735	0.00105356	1.2e-08
rs13051496	21	47423509	C	T	0.772868	0.00875572	0.00119905	2.8e-13
21:47528019_TA_T	21	47528019	TA	T	0.819325	-0.00979224	0.00133554	2.3e-13
rs2904552	22	18905964	C	T	0.895802	-0.00975183	0.00168848	7.7e-09
rs12628193	22	20791438	C	A	0.624375	-0.00816835	0.00103493	3e-15
rs134096	22	28070135	G	A	0.481009	-0.00667519	0.00101484	4.8e-11
rs111965080	22	28962094	C	T	0.986522	0.0418227	0.00434888	6.8e-22
rs713875	22	30592487	C	G	0.44545	0.00875013	0.00100832	4e-18
22:33106047_GTA_G	22	33106047	GTA	G	0.871624	0.0143382	0.00152852	6.6e-21
rs5750089	22	35642566	G	C	0.323252	-0.00703726	0.00107959	7.1e-11
rs1894645	22	38202642	G	T	0.0587418	-0.0143393	0.00213287	1.8e-11
rs5750691	22	39281774	T	G	0.774822	-0.00876066	0.00120466	3.5e-13
rs130650	22	39644522	C	T	0.745286	-0.00637831	0.00115595	3.4e-08
rs112119625	22	41208244	C	T	0.960741	0.0159962	0.00266399	1.9e-09
rs41277471	22	42229092	G	C	0.906774	0.012134	0.00174315	3.4e-12
rs8140884	22	43333156	G	A	0.688628	0.00648739	0.00108342	2.1e-09
rs559290790	22	45843264	C	CA	0.806241	-0.0102697	0.00128342	1.2e-15
rs7293204	22	46231145	G	T	0.58083	-0.007097	0.00102261	3.9e-12
rs78358349	22	46406782	C	A	0.943505	-0.0159566	0.0021715	2e-13
rs4253755	22	46615376	G	A	0.871446	-0.00878872	0.00150749	5.5e-09
rs4468	22	50167652	T	C	0.578425	-0.0060021	0.00106514	1.8e-08

## Sheet: S4 - Univariable MR
Supplementary Table 4: Univariable Mendelian randomization analysis
nSNPs - number of SNPs, Beta - MR effect estimate, SE - MR standard error, P - corresponding pvalue
Exposure	Outcome	MR Method	nSNPs	Beta	SE	P
Childhood height	Coronary artery disease	MR Egger	767	-0.228711	0.0986746	0.0207217
Childhood height	Coronary artery disease	Weighted median	767	-0.20464	0.0515996	7.31133e-05
Childhood height	Coronary artery disease	Inverse variance weighted	767	-0.255137	0.0407101	3.67662e-10
Childhood height	Coronary artery disease	Weighted mode	767	-0.0312646	0.143005	0.827
Childhood height	Stroke	MR Egger	771	-0.101037	0.0873082	0.24753
Childhood height	Stroke	Weighted median	771	-0.0671545	0.0490045	0.17057
Childhood height	Stroke	Inverse variance weighted	771	-0.0755355	0.0356276	0.0339941
Childhood height	Stroke	Weighted mode	771	-0.164269	0.168155	0.328928
Childhood height	Peripheral artery disease	MR Egger	757	-0.0126406	0.136269	0.926117
Childhood height	Peripheral artery disease	Weighted median	757	0	0.0880272	1
Childhood height	Peripheral artery disease	Inverse variance weighted	757	0.0150343	0.0586041	0.797534
Childhood height	Peripheral artery disease	Weighted mode	757	-0.14426	0.151823	0.34232
Childhood height	Atrial fibrillation	MR Egger	808	0.743729	0.0756477	1.27811e-21
Childhood height	Atrial fibrillation	Weighted median	808	0.529563	0.0375696	4.04794e-45
Childhood height	Atrial fibrillation	Inverse variance weighted	808	0.523462	0.0319516	2.53096e-60
Childhood height	Atrial fibrillation	Weighted mode	808	0.461324	0.107368	1.94555e-05
Childhood height	Thoracic aortic aneurysm	MR Egger	730	0.682736	0.154143	1.09091e-05
Childhood height	Thoracic aortic aneurysm	Weighted median	730	0.517463	0.0933941	3.01365e-08
Childhood height	Thoracic aortic aneurysm	Inverse variance weighted	730	0.386404	0.0656885	4.04435e-09
Childhood height	Thoracic aortic aneurysm	Weighted mode	730	0.723585	0.279494	0.00982006
Adult height	Coronary artery disease	MR Egger	1109	-0.421939	0.0961232	1.24443e-05
Adult height	Coronary artery disease	Weighted median	1109	-0.371494	0.0585999	2.30527e-10
Adult height	Coronary artery disease	Inverse variance weighted	1109	-0.355319	0.0423803	5.11365e-17
Adult height	Coronary artery disease	Weighted mode	1109	-0.370912	0.134213	0.00581128
Adult height	Stroke	MR Egger	1115	-0.113397	0.085104	0.182985
Adult height	Stroke	Weighted median	1115	-0.0791903	0.051258	0.122362
Adult height	Stroke	Inverse variance weighted	1115	-0.110488	0.0371314	0.00292416
Adult height	Stroke	Weighted mode	1115	-0.129829	0.152653	0.395238
Adult height	Peripheral artery disease	MR Egger	1091	-0.0953603	0.128602	0.45854
Adult height	Peripheral artery disease	Weighted median	1091	0	0.0979644	1
Adult height	Peripheral artery disease	Inverse variance weighted	1091	-0.0650829	0.0593243	0.272611
Adult height	Peripheral artery disease	Weighted mode	1091	0.0272122	0.176269	0.87734
Adult height	Atrial fibrillation	MR Egger	1165	0.776546	0.0755921	9.33231e-24
Adult height	Atrial fibrillation	Weighted median	1165	0.587597	0.0400397	9.27135e-49
Adult height	Atrial fibrillation	Inverse variance weighted	1165	0.576157	0.0341462	7.07783e-64
Adult height	Atrial fibrillation	Weighted mode	1165	0.594164	0.0964632	1.00345e-09
Adult height	Thoracic aortic aneurysm	MR Egger	1050	0.714409	0.155487	4.86154e-06
Adult height	Thoracic aortic aneurysm	Weighted median	1050	0.504164	0.099347	3.87935e-07
Adult height	Thoracic aortic aneurysm	Inverse variance weighted	1050	0.375838	0.0707886	1.10048e-07
Adult height	Thoracic aortic aneurysm	Weighted mode	1050	0.810624	0.310495	0.00916336

## Sheet: S5 - Stroke subtypes
Supplementary Table 5: Mendelian randomization analysis on stroke subtypes
nSNPs - number of SNPs, Beta - MR effect estimate, SE - MR standard error, P - corresponding pvalue, MVMR - multivariable MR
Exposure	Outcome	MR Method	nSNPs	Beta	SE	P
Childhood height	Ischemic stroke	MR Egger	774	-0.0792976	0.0942085	0.400203
Childhood height	Ischemic stroke	Weighted median	774	-0.0855843	0.0534308	0.109205
Childhood height	Ischemic stroke	Inverse variance weighted	774	-0.0775696	0.0384931	0.0438884
Childhood height	Ischemic stroke	Weighted mode	774	-0.235106	0.15514	0.130068
Childhood height	Ischemic stroke (cardioembolic)	MR Egger	773	0.0793753	0.16463	0.62984
Childhood height	Ischemic stroke (cardioembolic)	Weighted median	773	0.153637	0.0995256	0.122662
Childhood height	Ischemic stroke (cardioembolic)	Inverse variance weighted	773	0.212452	0.0668084	0.00147264
Childhood height	Ischemic stroke (cardioembolic)	Weighted mode	773	0.241307	0.238547	0.31206
Childhood height	Ischemic stroke (small-vessel)	MR Egger	775	-0.383038	0.195471	0.0504052
Childhood height	Ischemic stroke (small-vessel)	Weighted median	775	-0.199496	0.116655	0.0872397
Childhood height	Ischemic stroke (small-vessel)	Inverse variance weighted	775	-0.228176	0.0800003	0.00434197
Childhood height	Ischemic stroke (small-vessel)	Weighted mode	775	-0.159321	0.291003	0.584202
Childhood height	Ischemic stroke (large artery atherosclerosis)	MR Egger	776	-0.26986	0.213294	0.206179
Childhood height	Ischemic stroke (large artery atherosclerosis)	Weighted median	776	-0.189449	0.126793	0.135134
Childhood height	Ischemic stroke (large artery atherosclerosis)	Inverse variance weighted	776	-0.297259	0.0869432	0.000628501
Childhood height	Ischemic stroke (large artery atherosclerosis)	Weighted mode	776	0.213404	0.400478	0.594274
Adult height	Ischemic stroke	MR Egger	1119	-0.0915628	0.0902782	0.310693
Adult height	Ischemic stroke	Weighted median	1119	-0.102358	0.0574502	0.0748007
Adult height	Ischemic stroke	Inverse variance weighted	1119	-0.109675	0.0394596	0.00544553
Adult height	Ischemic stroke	Weighted mode	1119	-0.134085	0.143733	0.351083
Adult height	Ischemic stroke (cardioembolic)	MR Egger	1114	0.272257	0.165444	0.100127
Adult height	Ischemic stroke (cardioembolic)	Weighted median	1114	0.289332	0.108088	0.00743266
Adult height	Ischemic stroke (cardioembolic)	Inverse variance weighted	1114	0.240057	0.0715819	0.000797657
Adult height	Ischemic stroke (cardioembolic)	Weighted mode	1114	0.460136	0.233048	0.0485798
Adult height	Ischemic stroke (small-vessel)	MR Egger	1120	-0.323559	0.199685	0.10544
Adult height	Ischemic stroke (small-vessel)	Weighted median	1120	-0.40195	0.132041	0.00233361
Adult height	Ischemic stroke (small-vessel)	Inverse variance weighted	1120	-0.333751	0.0872948	0.000131695
Adult height	Ischemic stroke (small-vessel)	Weighted mode	1120	-0.418374	0.302128	0.166403
Adult height	Ischemic stroke (large artery atherosclerosis)	MR Egger	1122	-0.522459	0.20947	0.0127676
Adult height	Ischemic stroke (large artery atherosclerosis)	Weighted median	1122	-0.408683	0.146929	0.00541073
Adult height	Ischemic stroke (large artery atherosclerosis)	Inverse variance weighted	1122	-0.369505	0.0910985	4.98971e-05
Adult height	Ischemic stroke (large artery atherosclerosis)	Weighted mode	1122	-0.462466	0.34042	0.174574
		Univariable MR			Multivariable MR
Exposure	Outcome	Beta	SE	P	Beta_MVMR	SE_MVMR	P_MVMR
Childhood height	Ischemic stroke	-0.0775696	0.0384931	0.0438884	0.0434002	0.109555	0.691993
Adult height	Ischemic stroke	-0.109675	0.0394596	0.00544553	-0.159117	0.121991	0.19212
Childhood height	Ischemic stroke (cardioembolic)	0.212452	0.0668084	0.00147264	-0.0732959	0.192857	0.703906
Adult height	Ischemic stroke (cardioembolic)	0.240057	0.0715819	0.000797657	0.357025	0.214876	0.0966056
Childhood height	Ischemic stroke (small-vessel)	-0.228176	0.0800003	0.00434197	0.336567	0.234003	0.150348
Adult height	Ischemic stroke (small-vessel)	-0.333751	0.0872948	0.000131695	-0.695508	0.260671	0.00762724
Childhood height	Ischemic stroke (large artery atherosclerosis)	-0.297259	0.0869432	0.000628501	0.139313	0.250653	0.578346
Adult height	Ischemic stroke (large artery atherosclerosis)	-0.369505	0.0910985	4.98971e-05	-0.499303	0.27927	0.073794

## Sheet: S6 - Multivariable MR
Supplementary Table 6: Multiivariable Mendelian randomization analysis
nSNPs - number of SNPs, Beta - MR effect estimate, SE - MR standard error, P - corresponding pvalue, MVMR - multivariable MR
		Univariable MR			Multivariable MR
Exposure	Outcome	Beta	SE	P	Beta_MVMR	SE_MVMR	P_MVMR
Childhood height	Coronary artery disease	-0.255137	0.0407101	3.67662e-10	0.209092	0.116712	0.0732104
Adult height	Coronary artery disease	-0.355319	0.0423803	5.11365e-17	-0.573575	0.129958	1.01699e-05
Childhood height	Stroke	-0.0755355	0.0356276	0.0339941	0.11772	0.102401	0.25031
Adult height	Stroke	-0.110488	0.0371314	0.00292416	-0.236705	0.114005	0.0378697
Childhood height	Peripheral artery disease	0.0150343	0.0586041	0.797534	0.225637	0.172039	0.189674
Adult height	Peripheral artery disease	-0.0650829	0.0593243	0.272611	-0.310043	0.1924	0.107083
Childhood height	Atrial fibrillation	0.523462	0.0319516	2.53096e-60	0.474518	0.0943092	4.86631e-07
Adult height	Atrial fibrillation	0.576157	0.0341462	7.07783e-64	0.086743	0.105101	0.409185
Childhood height	Thoracic aortic aneurysm	0.386404	0.0656885	4.04435e-09	0.440745	0.199323	0.0270216
Adult height	Thoracic aortic aneurysm	0.375838	0.0707886	1.10048e-07	-0.0952532	0.222001	0.667875

## Sheet: S7 - TAA sensitivity
Supplementary Table 7: Sensitivity analysis after excluding fibrillin loci
nSNPs - number of SNPs, Beta - MR effect estimate, SE - MR standard error, P - corresponding pvalue, MVMR - multivariable MR
Exposure	Outcome	MR Method	nSNPs	Beta	SE	P
Childhood height	Thoracic aortic aneurysm	MR Egger	767	-0.228711	0.0986746	0.0207217
Childhood height	Thoracic aortic aneurysm	Weighted median	767	-0.20464	0.0515996	7.31133e-05
Childhood height	Thoracic aortic aneurysm	Inverse variance weighted	767	-0.255137	0.0407101	3.67662e-10
Childhood height	Thoracic aortic aneurysm	Weighted mode	767	-0.0312646	0.143005	0.827
Adult height	Thoracic aortic aneurysm	MR Egger	1044	0.718977	0.155485	4.23452e-06
Adult height	Thoracic aortic aneurysm	Weighted median	1044	0.47996	0.0987717	1.1781e-06
Adult height	Thoracic aortic aneurysm	Inverse variance weighted	1044	0.377551	0.0704374	8.31812e-08
Adult height	Thoracic aortic aneurysm	Weighted mode	1044	0.810557	0.300237	0.0070519
		Univariable MR			Multivariable MR
Exposure	Outcome	Beta	SE	P	Beta_MVMR	SE_MVMR	P_MVMR
Childhood height	Thoracic aortic aneurysm	0.393169	0.0647159	1.23758e-09	0.480854	0.197597	0.0149534
Adult height	Thoracic aortic aneurysm	0.377551	0.0704374	8.31812e-08	-0.131521	0.219937	0.549844

## Sheet: S8 - Hair colour
Supplementary Table 8: Negative control analysis
nSNPs - number of SNPs, Beta - MR effect estimate, SE - MR standard error, P - corresponding pvalue, MVMR - multivariable MR
Exposure	Outcome	MR Method	nSNPs	Beta	SE	P
Childhood height	Hair colour	MR Egger	820	-0.00685967	0.0820244	0.933371
Childhood height	Hair colour	Weighted median	820	0.0138608	0.0109537	0.205729
Childhood height	Hair colour	Inverse variance weighted	820	-0.0152163	0.0356072	0.669133
Childhood height	Hair colour	Weighted mode	820	0.0354692	0.0343387	0.301946
Adult height	Hair colour	MR Egger	1176	0.0565772	0.0579749	0.329319
Adult height	Hair colour	Weighted median	1176	0.00450412	0.0125517	0.71971
Adult height	Hair colour	Inverse variance weighted	1176	0.0502619	0.0269077	0.0617705
Adult height	Hair colour	Weighted mode	1176	0.0173747	0.0332394	0.601272
		Univariable MR			Multivariable MR
Exposure	Outcome	Beta	SE	P	Beta_MVMR	SE_MVMR	P_MVMR
Childhood height	Hair colour	820	-0.0152163	0.0356072	0.669133	-0.170224	0.104442
Adult height	Hair colour	1176	0.0502619	0.0269077	0.204073	0.116276	0.0792467

## Sheet: S9 - MVP validation
Supplementary Table 9: Validation studies of TAAD and AF in MVP cohort
nSNPs - number of SNPs, Beta - MR effect estimate, SE - MR standard error, P - corresponding pvalue, MVMR - multivariable MR
		Univariable MR			Multivariable MR
Exposure	Outcome	Beta	SE	P	Beta_MVMR	SE_MVMR	P_MVMR
Childhood height	Meta-analyzed thoracic aortic aneurysm and dissection	0.43147	0.0592522	3.29096e-13	0.411589	0.172226	0.0168568
Childhood height	Meta-analyzed atrial fibrillation	0.591118	0.0334919	1.02536e-69	0.411222	0.100239	4.08842e-05
Adult height	Meta-analyzed thoracic aortic aneurysm and dissection	0.449856	0.0608219	1.40046e-13	0.0450139	0.191792	0.814441
Adult height	Meta-analyzed atrial fibrillation	0.665406	0.0350601	2.54272e-80	0.242924	0.111465	0.0293038
